# Supplementary material for: A role for alternative splicing in circadian control of exocytosis and glucose homeostasis
Source: Genes Dev. 2020 Aug 1;34(15-16):1089–105. doi: 10.1101/gad.338178.120 (PMC7397853; doi:10.1101/gad.338178.120)
Supplement: Supplemental Material [file supp_gad.338178.120_Supplemental_Table_S1.xlsx]

## Sheet: Table S1A
Table S1A: Genes with oscillatory altered splicing in WT Islets (Skipped Exons)
A	Gene	Chromosome	Upstream exon	Skipped exon	Downstream exon	Strand	P-adj	Period	Phase	Amplitude	Ψ TPS 40	Ψ TPS 44	Ψ TPS 48	Ψ TPS 52	Ψ TPS 56	Ψ TPS 60	Ψ TPS 64	Ψ TPS 68	Ψ TPS 72	Ψ TPS 76	Ψ TPS 80	Ψ TPS 84
1	Armcx1	chrX	134718369-134718461	134718725-134718818	134718919-134718992	+	0.0440732	24	6	0.0190919	0.93	0.906333	0.924667	0.94	0.844333	0.877333	0.958667	0.986333	0.923667	0.947667	0.901667	0.914667
2	Xiap	chrX	42068397-42068872	42094366-42095272	42096612-42096712	+	0.0282239	28	16	0.285671	0.506667	0.674667	0.656667	0.811667	0.942667	0.959667	0.509667	0.602333	0.821667	0.71	0.856	0.778
3	Med14	chrX	12744716-12744828	12745745-12745896	12746624-12746757	-	0.00660747	24	18	0.0148492	0.97	0.958667	0.972667	0.980333	1	0.985333	0.983	0.959667	0.957667	0.988	1	0.983
4	Sfxn2	chr19	46587934-46588010	46588223-46588309	46590140-46590201	+	0.00524317	20	2	0.0318198	0.968	0.95	0.917667	0.881333	0.959333	0.976667	0.983333	0.966	0.907333	0.937333	0.982333	0.939333
5	Sorbs1	chr19	40364993-40365166	40369689-40369719	40373475-40373617	-	0.0242603	28	18	0.0212132	0.911	0.834333	0.938333	0.928	0.975667	0.950333	0.947667	0.937333	0.898333	0.938	0.949667	0.97
6	Polr2g	chr19	8794479-8794530	8797235-8797395	8798223-8798333	-	0.0485235	24	18	0.00282843	0.983	0.985333	0.986	0.985667	0.993333	0.995667	0.985	0.979	0.995	0.986667	0.998333	0.992333
7	Lgals12	chr19	7603968-7604182	7604303-7604392	7606661-7606823	-	0.0462021	20	4	0.104652	0.833	0.949333	0.71	0.757667	0.594333	0.783	0.806667	0.703333	0.544333	0.678333	0.699333	0.679333
8	Kmt5b	chr19	3804916-3805053	3807224-3807421	3814114-3816391	+	0.0022548	24	8	0.0480833	0.911333	0.948	0.955	0.934667	0.866	0.825667	0.849	0.890667	0.961	0.916667	0.841667	0.881667
9	Spaca6	chr17	17837508-17837586	17837664-17837771	17838086-17838243	+	0.0328396	28	12	0.31537	0.422667	0.326667	0.523667	0.638333	0.83	0.133	0.16	0.12	0.213	0.413333	0.363333	0.231667
10	Tbp	chr17	15513529-15513621	15514229-15514397	15515615-15515710	+	0.0312069	20	12	0.0565685	0.806	0.873667	0.880333	0.873667	0.923333	0.8	0.864	0.964	0.896333	0.930333	0.837667	0.883
11	Scaf8	chr17	3115248-3115418	3122052-3122114	3145074-3145158	+	0.0282239	28	2	0.0544472	0.156667	0.065	0.091	0.053	0.023	0.0643333	0.166333	0.0676667	0.0923333	0.122333	0.101	0.0403333
12	N6amt1	chr16	87362519-87362603	87366138-87366280	87367464-87368742	+	0.0485235	24	20	0.072832	0.858333	0.662333	0.73	0.749333	0.673667	0.921	0.751	0.711667	0.782333	0.742333	0.780667	0.851333
13	App	chr16	85030231-85030365	85043575-85043743	85056323-85056526	-	0.0168311	28	2	0.0127279	0.706	0.741	0.706	0.708	0.669	0.719333	0.740667	0.787667	0.737667	0.755	0.714333	0.701667
14	Zfp148	chr16	33434625-33434974	33456875-33457001	33466854-33466978	+	0.00829148	28	6	0.0127279	0.997	1	1	0.988667	0.969333	0.965333	0.987667	1	1	1	0.982333	0.997
15	AC126280.1	chr16	30928360-30928446	30933298-30933626	30935327-30935629	-	0.0440732	20	4	0.00636396	0.237333	0.587	0.024	0.0993333	0.045	0.168	0.160667	0.085	0.344	0.0146667	0.125333	0.233333
16	Slc7a4	chr16	17574951-17575965	17576080-17576203	17576639-17576655	-	0.0312069	28	14	0.0579828	0.175667	0.541333	0.218667	0.376333	0.587667	0.155	0.235333	0.109	0.189	0.279333	0.551	0.199
17	Csad	chr15	102188886-102188962	102202443-102202574	102204138-102204201	-	0.0242603	24	16	0.124451	0.880667	0.862667	0.927667	1	1	1	0.886667	0.901667	0.904	0.966	0.944	1
18	Csad	chr15	102188886-102188962	102203136-102203260	102204138-102204233	-	0.0218887	24	18	0.509117	0.780333	0.681	0.633333	1	1	1	0.662667	0.702	0.785667	0.869333	0.936	1
19	Tfcp2	chr15	100520562-100520715	100522388-100522495	100525566-100525672	-	0.0485235	28	1	0.0629325	0.98	0.932667	0.892	0.922667	0.849	0.886333	0.984667	0.961667	1	0.807	0.836	0.895667
20	Mapk8ip2	chr15	89457134-89458370	89458741-89458817	89458915-89459088	+	0.0297154	20	14	0.0113137	0.974667	0.967	0.98	0.99	0.987	0.991667	0.962667	0.981	0.987333	0.977667	0.951	0.973667
21	Enpp2	chr15	54849990-54850127	54851347-54851422	54860042-54860094	-	0.000916954	20	12	0.00707107	0.003	0.000666667	0.01	0.0116667	0.008	0	0.00433333	0.015	0.009	0.008	0.002	0.00366667
22	Rims2	chr15	39511263-39511374	39534837-39535017	39535871-39535981	+	0.00622928	24	18	0.0516188	0.211667	0.108667	0.175333	0.243	0.277	0.228333	0.200667	0.141333	0.0813333	0.206333	0.242667	0.150667
23	Smc5	chr19	23214644-23214740	23215154-23215199	23218404-23218530	-	0.0187011	20	16	0.0975807	0.679333	0.583333	0.649667	0.757667	0.761	0.727333	0.633	0.606667	0.829	0.73	0.602	0.635667
24	Naa16	chr14	79344894-79345108	79350688-79350830	79351372-79351501	-	0.0207583	20	14	0.0806102	0.198667	0.0623333	0.159667	0.231667	0.373667	0.146667	0.125	0.132667	0.370667	0.211667	0.128333	0.257333
25	Ccser2	chr14	36874935-36879762	36890341-36890426	36896254-36896344	-	0.0440732	28	2	0.0424264	0.0983333	0.101333	0.0616667	0.066	0.047	0.063	0.135333	0.195333	0.145667	0.138	0.0596667	0.0423333
26	Phf7	chr14	31239630-31239737	31240273-31240433	31240858-31240983	-	0.00345597	20	2	0.0890955	0.967333	0.948	0.880667	0.739333	0.874333	0.828	0.99	0.838	0.772333	0.958667	1	0.852667
27	Gm281	chr14	13831546-13831718	13845233-13845466	13856665-13856764	-	0.0282239	24	4	0.172534	0.584	0.947667	0.844	0.622	0.758667	0.529	0.945	0.816667	0.808333	0.331667	0.64	0.758
28	Paip1	chr13	119437968-119438154	119440758-119440871	119445736-119445848	+	0.0143627	24	16	0.00636396	0.978	0.965	0.98	0.969	0.993333	0.982	0.983667	0.977667	0.973	0.995667	0.997667	0.986333
29	Mtcl1	chr17	66379128-66380436	66384299-66384374	66385859-66385910	-	0.00698566	20	18	0.0289914	0.456	0.314	0.314667	0.309	0.441	0.455667	0.340333	0.304	0.404	0.496667	0.439	0.344
30	Ppp2r5c	chr12	110554842-110554896	110561297-110561468	110567727-110567855	+	1.71079e-05	24	14	0.00777817	0.979667	0.994	0.992667	1	1	0.991667	0.982	0.986667	0.996	0.998333	0.998333	0.990333
31	Mirg	chr12	109748124-109748293	109748955-109749009	109749094-109749458	+	0.0399937	20	10	0.0162635	0.0116667	0.0206667	0.024	0.029	0.0153333	0	0.0403333	0.0566667	0.0296667	0.0126667	0.0226667	0.0336667
32	Meg3	chr12	109546429-109546542	109549290-109549371	109549478-109549552	+	0.000977717	24	4	0.0127279	0.989	0.993	0.989333	0.986333	0.960667	0.976333	0.989	0.992	0.984667	0.977333	0.949	0.991
33	Umps	chr16	33961568-33962240	33963771-33963925	33966825-33967038	-	0.00466309	20	8	0.0219203	0.954	0.961	0.984	0.962667	0.921333	0.931333	0.985667	0.974	0.978	0.930667	0.962	0.982667
34	Ptgr2	chr12	84295216-84295335	84296227-84296356	84298010-84298202	+	0.00414267	24	8	0.0162635	0.083	0.0893333	0.118333	0.0873333	0.073	0.07	0.0786667	0.0966667	0.113667	0.0733333	0.0873333	0.072
35	Srrm2	chr17	23811671-23811731	23811816-23812077	23812427-23812600	+	0.0197297	24	12	0.00848528	0.0286667	0.0256667	0.038	0.0463333	0.0326667	0.026	0.0293333	0.036	0.0503333	0.0516667	0.035	0.0393333
36	Srrm2	chr17	23821386-23821690	23821920-23822015	23822412-23822660	+	0.00978982	24	12	0.0296985	0.118	0.124333	0.192333	0.189667	0.160667	0.163333	0.156	0.101	0.197	0.212667	0.157	0.138667
37	Ktn1	chr14	47733226-47733322	47734154-47734270	47736099-47736291	+	0.0344723	28	10	0.0353553	0.168333	0.171	0.196667	0.227333	0.157333	0.132333	0.140667	0.178333	0.161667	0.202	0.162333	0.140333
38	Ldah	chr12	8220599-8220755	8227219-8227363	8268363-8268598	+	0.00345597	24	12	0.0452548	0.749	0.872	0.864333	0.921333	0.909	0.836667	0.791	0.895	0.937667	0.944667	0.929	0.851333
39	Ldah	chr12	8220599-8220755	8238442-8238615	8268363-8268598	+	0.000916954	24	12	0.0622254	0.788	0.879667	0.876333	0.928333	0.938333	0.829333	0.780667	0.913333	0.963	0.954	0.933667	0.825667
40	Cdhr1	chr14	37096196-37096342	37097261-37097357	37098088-37098347	-	0.0419443	28	14	0.0219203	0.791333	0.836	0.926333	0.892667	0.911333	0.858667	0.868	0.849333	0.850667	0.857	0.918333	0.907
41	Smurf2	chr11	106824608-106824810	106828503-106828624	106830919-106831057	-	0.0328396	20	16	0.0254558	0.994	0.965	0.986	1	1	1	0.970333	0.993667	1	1	0.973667	0.989333
42	Vps25	chr11	101254918-101254996	101256008-101256097	101256877-101256953	+	0.0268626	24	16	0.00424264	0.993667	0.98	0.996667	0.998	0.996333	0.992667	0.986	0.994333	0.991333	0.996	0.996333	0.994333
43	Pnpo	chr11	96940015-96940069	96940855-96940955	96942409-96942534	-	0.0419443	28	22	0.0183848	0.998	0.958667	0.974333	0.976333	0.988333	0.996	0.992	0.990333	0.984333	0.972333	0.99	1
44	Snap47	chr11	59438033-59438513	59442791-59442841	59449914-59449999	-	0.00622928	20	2	0.0183848	0.0526667	0.0346667	0.0403333	0.02	0.00633333	0.0496667	0.0413333	0.0273333	0.0306667	0.032	0.0846667	0.0493333
45	Phykpl	chr11	51592168-51592285	51592912-51593027	51593603-51594141	+	0.015982	20	2	0	0.01	0.0153333	0.019	0	0.0283333	0.0623333	0.0236667	0	0	0.00566667	0.141667	0.119333
46	Gm49322	chr10	80609329-80609458	80609640-80609797	80611027-80611129	+	0.00782561	20	16	0.0353553	0.980667	0.966667	0.947333	0.972	0.993667	0.972333	0.902667	0.952	0.981667	0.987667	0.926667	0.962667
47	Usp33	chr3	152382910-152382992	152384115-152384224	152391649-152391718	+	0.0440732	24	4	0.0240416	0.983333	0.988333	0.985	0.948	0.957333	0.95	0.977	1	0.975333	0.972	0.950667	0.977333
48	Pgap2	chr7	102210371-102210591	102222781-102222801	102223378-102223483	+	0.00389665	20	6	0.13435	0.192333	0.382	0.3	0.159	0.094	0.189	0.286667	0.260333	0.108333	0.314333	0.228	0.315667
49	Slc25a40	chr5	8422849-8423039	8427195-8427267	8427407-8427516	+	0.0440732	24	6	0.124451	0.578333	0.681	0.777667	0.695667	0.595667	0.497667	0.593333	0.775333	0.487667	0.615667	0.402333	0.54
50	Oxnad1	chr14	32092067-32092131	32095364-32095471	32096486-32096544	+	0.00927359	28	14	0.0601041	0.747667	0.872	0.901333	0.912667	0.884	0.821333	0.812	0.820333	0.810333	0.943333	0.832333	0.965
51	Thrap3	chr4	126176183-126176356	126177861-126178557	126179911-126180814	-	0.0399937	24	4	0.0473762	0.969667	0.967333	0.926667	0.874333	0.887	0.871667	0.984333	0.946667	0.918667	0.931333	0.927	0.888333
52	Cbl	chr9	44158513-44158891	44158976-44159108	44163338-44163542	-	0.0380431	28	6	0.0657609	0.835	0.975667	0.905667	0.796	0.852	0.654667	0.897	0.775667	0.853667	0.945667	0.809333	0.749333
53	Hivep3	chr4	119733840-119733862	119762219-119762348	119814677-119814790	+	0.00164283	24	4	0.1492	0.221667	0.51	0.229667	0.0393333	0.0696667	0.175	0.269	0.315	0.0593333	0.153333	0.0693333	0.039
54	Ift88	chr14	57507204-57507271	57516980-57517091	57517336-57517936	+	0.0242603	24	14	0.0127279	0.912667	0.920667	0.932667	0.988333	0.961	0.967333	0.951	0.983333	0.972667	1	0.990333	0.914
55	Deaf1	chr7	141301599-141301689	141307486-141307627	141310761-141310920	-	0.0462021	20	6	0.0169706	0.006	0.0193333	0.0316667	0.006	0.004	0.003	0.0123333	0.008	0.003	0.005	0.0116667	0.022
56	Fyttd1	chr16	32898373-32898939	32900632-32900707	32902418-32902545	+	0.0344723	24	16	0.0113137	0.972333	0.948	0.974333	0.981667	0.988333	0.989	0.942333	0.952	0.969667	0.97	0.950667	0.974667
57	Mtmr2	chr9	13782276-13782382	13783605-13783710	13785851-13785927	+	0.0485235	24	8	0.0311127	0.196667	0.232333	0.259	0.269667	0.19	0.210333	0.250333	0.249333	0.253333	0.246333	0.164	0.180667
58	Zfp950	chr19	61118226-61118347	61120318-61120452	61127006-61127067	-	0.0128945	28	25	0.10253	0.847	0.725333	0.659333	0.446667	0.657333	0.931	0.814	0.924333	0.567	0.598	0.723	0.735667
59	Oma1	chr4	103325292-103325400	103328837-103328966	103331304-103331379	+	0.0187011	28	16	0.0346482	0.928333	0.915	0.970333	0.956333	0.986667	0.965	0.902333	0.859	0.922	0.970667	0.991	0.989667
60	Pot1a	chr6	25745890-25745996	25748290-25748382	25750049-25750138	-	0.0344723	20	12	0.0509117	0.904667	0.919333	0.969333	0.986667	0.958333	0.918	0.961	0.988667	0.986	0.974333	0.848667	0.964333
61	Setd2	chr9	110573611-110574274	110577121-110577289	110590387-110590436	+	0.0362577	28	8	0.0212132	0.0396667	0.0316667	0.0683333	0.062	0.034	0.0143333	0.026	0.044	0.044	0.0433333	0.0436667	0.0443333
62	Ero1lb	chr13	12590984-12591031	12593507-12593519	12599860-12599953	+	0.0242603	20	6	0.00424264	0.988667	0.996667	0.994	0.993	0.992	0.995333	0.996333	0.998667	0.995333	0.991	0.993667	0.999333
63	Zscan22	chr7	12897840-12897877	12903600-12904085	12906233-12907537	+	0.0230192	24	4	0.528209	0.834667	1	0.512	0.214333	0.0136667	0.715	0.338667	0.514333	0.0353333	0.421333	0.116	0.423667
64	Ppp1r42	chr1	9968623-9968931	9976586-9976699	9978815-9978947	-	0.0297154	24	12	0.182434	0.623667	0.865	0.943667	1	0.825	0.772333	0.868333	0.945667	1	1	0.945667	0.933
65	Ppp1r42	chr1	9968623-9968931	9976586-9976746	9978815-9978947	-	0.0328396	24	12	0.279307	0.500667	0.854	0.904333	1	0.709667	0.684	0.812333	0.925	1	1	0.936	0.900667
66	Cinp	chr12	110876840-110876970	110877222-110877372	110879684-110879814	-	0.0103613	24	8	0.013435	0.017	0.0516667	0.0456667	0.0276667	0.015	0.00966667	0.009	0.0313333	0.0556667	0.0146667	0.00833333	0.018
67	Fggy	chr4	95837584-95837659	95844072-95844193	95849581-95849676	+	0.0177661	20	12	0.0494975	0.907333	0.862667	0.945333	0.976333	0.935667	0.943667	0.893333	1	0.976667	0.867667	0.887	0.909
68	Nol12	chr15	78935207-78935694	78935808-78935899	78936478-78936581	+	0.00367631	28	22	0.118794	0.595333	0.343667	0.353667	0.389333	0.476333	0.502	0.476333	0.434333	0.38	0.363	0.475	0.529333
69	Wbp4	chr14	79461651-79462129	79463923-79464004	79466182-79466349	-	0.0282239	24	8	0.00494975	0.005	0.008	0.011	0.0113333	0.001	0.00133333	0.00333333	0.00633333	0.0113333	0.007	0	0
70	Ggcx	chr6	72418235-72418466	72419016-72419266	72422415-72422494	+	0.0399937	24	12	0.0247487	0.0736667	0.095	0.110333	0.122333	0.108667	0.0766667	0.101	0.078	0.140333	0.141	0.0946667	0.09
71	Mindy3	chr2	12401024-12401076	12403997-12404166	12405859-12405920	-	0.0399937	20	10	0.00707107	0.709	0.860333	0.774	0.834333	0.762333	0.643	0.763	0.834	0.866667	0.711333	0.625	0.821333
72	Mindy3	chr2	12401024-12401076	12403997-12404168	12405859-12405920	-	0.0218887	20	10	0.00141421	0.808	0.921667	0.864333	0.907	0.872	0.782667	0.843	0.912333	0.912	0.800333	0.786667	0.886667
73	Dcaf17	chr2	71078059-71078164	71078473-71078579	71081910-71082053	+	0.0362577	28	4	0.0579828	0.973667	0.985667	0.919667	0.864667	0.82	0.848333	0.901333	0.890333	0.982333	0.777667	0.898	0.819333
74	Agtpbp1	chr13	59476993-59477138	59482516-59482604	59495332-59495481	-	0.0399937	24	2	0.0608112	0.922667	0.885333	0.861667	0.801667	0.836667	0.881	0.9	0.890667	0.874333	0.873667	0.88	0.886
75	Tfb2m	chr1	179544897-179544986	179545366-179545458	179545821-179545892	-	0.00493748	20	18	0.0353553	0.012	0	0	0.014	0.0616667	0.0253333	0.009	0.0136667	0.023	0.057	0.0193333	0.018
76	Ccnyl1	chr1	64702345-64702380	64708377-64708478	64711417-64711453	+	0.0128945	20	2	0.0240416	0.982	0.983	0.972667	0.907333	0.962333	0.940333	0.989	0.931667	0.909	0.953	1	0.955333
77	Pde6d	chr1	86542993-86543583	86545701-86545807	86546656-86546782	-	0.0207583	24	14	0.00636396	0.96	0.964667	0.977333	0.973	0.978667	0.962667	0.965	0.948333	0.965	0.979	0.978667	0.948333
78	Synrg	chr11	84039210-84039321	84039655-84039691	84040796-84040928	+	0.00782561	24	14	0.0240416	0.335667	0.340667	0.388	0.472333	0.436333	0.423333	0.359667	0.426333	0.427667	0.478667	0.418333	0.398667
79	Myo9b	chr8	71334312-71334394	71336875-71336965	71338906-71339008	+	0.00198977	20	2	0.179605	0.827333	0.793	0.556333	0.534	0.578	0.705667	0.696333	0.492	0.548	0.587667	0.682667	0.681
80	Egf	chr3	129690770-129690915	129692917-129693040	129696790-129696916	-	0.0328396	28	8	0.0919239	0.548333	0.598	0.691333	0.597	0.493667	0.424333	0.566667	0.470333	0.777	0.536	0.645	0.461333
81	Tpd52l2	chr2	181497182-181497332	181499302-181499453	181499844-181499990	+	0.00493748	28	20	0.00424264	0.009	0.00266667	0.00666667	0.0143333	0.015	0.018	0.0106667	0.0213333	0.00366667	0.00666667	0.00866667	0.0186667
82	Tpd52l2	chr2	181508165-181508267	181510503-181510530	181511573-181511615	+	0.00255221	28	0	0.0169706	0.09	0.0613333	0.0523333	0.0243333	0.0336667	0.0696667	0.081	0.0963333	0.0926667	0.0366667	0.0386667	0.0496667
83	Nab2	chr10	127660917-127661779	127662730-127662922	127663131-127663264	-	0.0419443	28	12	0.212132	0.509	0.469333	0.947333	0.876667	0.776667	0.749	0.592333	0.627	0.494667	0.861333	0.797667	0.716667
84	Ndfip1	chr18	38456054-38456121	38460544-38460650	38464276-38464399	+	0.0362577	28	10	0.00282843	0.993333	0.997667	0.999	0.999	0.996333	0.996667	0.993667	0.995667	0.996667	0.997333	0.995333	0.996667
85	Pi4kb	chr3	94983982-94984919	94989302-94989347	94992965-94993193	+	0.0177661	22	2.2	0.00707107	0.197333	0.289667	0.159333	0.172333	0.204	0.299333	0.281667	0.232333	0.170333	0.166333	0.215333	0.28
86	Gls	chr1	52215564-52215694	52219487-52219609	52219942-52220039	-	0.0168311	28	0	0.0226274	0.989667	0.983667	0.959333	0.937333	0.958667	0.966	0.981667	0.979333	0.980667	0.957667	0.965667	0.964333
87	Cfap126	chr1	171125269-171125350	171125706-171125893	171126033-171126080	+	0.0462021	24	16	0.00565685	0.0196667	0.012	0.0266667	0.0276667	0.0346667	0.025	0.01	0.00933333	0.0126667	0.045	0.0296667	0.012
88	Strada	chr11	106173678-106173781	106180954-106180983	106184561-106184619	-	0.0419443	28	18	0.179605	0.334667	0.289333	0.420667	0.426	0.812	0.505667	0.481667	0.450333	0.488667	0.281	0.402333	0.696333
89	Resf1	chr6	149310321-149310377	149317634-149317708	149325404-149328977	+	0.0344723	20	10	0.142836	0.388667	0.446	0.816333	0.686	0.611	0.391	0.798	0.731333	0.602	0.668667	0.629667	0.539667
90	Otud3	chr4	138901851-138901974	138905156-138905269	138909481-138909630	-	0.0312069	24	18	0	0.967667	0.827333	0.923	0.923	0.933333	0.883333	0.909667	0.747	0.844	0.886	1	0.892333
91	Rab11a	chr9	64726623-64726817	64728233-64728429	64737583-64737623	-	0.00978982	20	0	0.0120208	0.995667	0.983	0.973333	0.982333	0.984667	0.994333	0.975333	0.976	0.968333	0.985333	0.987333	0.981333
92	Cfap97	chr8	46163691-46163749	46164761-46164896	46169558-46170440	+	0.0419443	28	26	0.147078	0.270333	0.325667	0.222667	0.156	0.261	0.351	0.508667	0.190667	0.280333	0.145667	0.237667	0.249333
93	Galk2	chr2	125859147-125859377	125870325-125870461	125878277-125878366	+	0.0440732	20	10	0.159099	0.199333	0.104667	0.347667	0.366333	0.0896667	0.192333	0.24	0.452	0.355	0.139	0.099	0.222667
94	2010001A14Rik	chr11	57795498-57795794	57796025-57796173	57796311-57796397	-	0.0207583	24	20	0.115966	0.756667	0.623333	0.556667	0.611667	0.819667	0.809	0.671	0.544	0.465333	0.824667	0.607667	0.822333
95	Ndfip2	chr14	105292680-105294892	105302298-105302365	105304730-105304836	+	0.00198977	20	6	0.00989949	0.992333	1	0.997333	0.989667	0.961	0.988667	0.994667	0.984333	0.970667	0.968	0.997667	0.995
96	Slc30a4	chr2	122689398-122689552	122694394-122694541	122702029-122702639	-	0.0297154	20	12	0.0311127	0.852333	0.904	0.920333	0.952667	0.950667	0.871333	0.920667	0.937	0.966	0.948667	0.889	0.929667
97	Smap2	chr4	120983106-120983192	120985194-120985328	121016748-121017247	-	0.0399937	24	18	0.0148492	0.982333	0.952	0.985667	0.977	0.988	0.998	0.992667	0.977667	0.983667	0.995333	0.997333	0.989
98	2410004B18Rik	chr3	145938041-145938328	145938542-145938669	145938897-145939096	+	0.0242603	20	10	0.086267	0.194	0.21	0.327667	0.311333	0.288333	0.179	0.301667	0.389	0.279667	0.227333	0.274333	0.250333
99	Fhad1	chr4	141955292-141955376	141957574-141957682	141963412-141963517	-	0.0121965	28	4	0.0700036	0.861	0.863333	0.861333	0.823	0.648	0.726333	0.834	0.883667	0.908	0.827333	0.832	0.764667
100	Mdm4	chr1	133003790-133003890	133004653-133004692	133009136-133009192	-	0.0103613	20	16	0.101116	0.573667	0.659333	0.586667	0.608333	0.84	0.578333	0.588333	0.503333	0.725333	0.739	0.681667	0.477667
101	Msh5	chr17	35042097-35042180	35043728-35043764	35044024-35044134	-	0.0268626	24	14	0.208597	0.874333	0.776667	0.96	1	0.970333	0.970333	0.839333	0.722	1	0.956	1	0.830667
102	Gm5860	chr4	82065430-82066040	82077433-82077499	82102456-82102808	+	0.0103613	28	22	0.116673	0.815333	0.843333	0.741667	0.631	0.877667	0.98	0.931333	0.904667	0.812667	0.812667	0.844	0.896
103	Gon4l	chr3	88869802-88869843	88875906-88875930	88880070-88880174	+	0.0312069	20	8	0.109602	0.0783333	0.147	0.172667	0.127667	0.057	0.016	0.138333	0.135	0.06	0.0193333	0.0523333	0.160333
104	Cadps2	chr6	23323279-23323435	23328782-23328902	23329019-23329161	-	0.0268626	28	8	0.019799	0.067	0.029	0.0523333	0.0973333	0	0.051	0.00833333	0.117	0.202667	0.202333	0.153	0.0116667
105	Bicra	chr7	15987478-15989440	15993079-15993145	15996400-15996443	-	0.0485235	22	17.2333	0.142836	0.924	0.732	0.751333	0.945333	1	1	0.835333	0.728667	0.91	1	0.927667	0.933667
106	Chn1	chr2	73659679-73659757	73679614-73679903	73706918-73707032	-	0.0197297	20	8	0.0410122	0.919667	0.974667	1	0.926333	0.916	0.935333	0.914	0.949667	0.936333	0.784667	0.916	0.920333
107	Eif2s3y	chrY	1012047-1012169	1013378-1013473	1014633-1014792	+	0.00978982	28	26	0.0325269	0.924333	0.928333	0.885667	0.873667	0.91	0.917	0.920333	0.945333	0.887	0.902333	0.875667	0.91
108	Smim14	chr5	65446843-65450437	65453185-65453328	65460523-65460572	-	0.00239498	20	8	0.00707107	0.987	0.994333	0.998333	0.992667	0.988	0.992	0.994667	0.997333	0.99	0.990333	0.995	0.994667
109	Kif16b	chr2	142703941-142704038	142707258-142707411	142711694-142713038	-	0.0380431	28	16	0.059397	0.913333	0.944667	0.976667	1	0.988667	0.977333	1	0.936667	0.959333	1	0.960667	1
110	Tmem219	chr7	126896748-126896938	126897025-126897224	126898223-126898253	-	0.0151329	24	6	0.0120208	0.942667	0.977333	0.963	0.953333	0.946333	0.948667	0.955	0.986	0.957	0.934	0.942333	0.911333
111	Tmem219	chr7	126896748-126896938	126897025-126897227	126898223-126898276	-	0.0207583	24	6	0.013435	0.943333	0.977667	0.962667	0.956333	0.943333	0.952667	0.954667	0.985667	0.958333	0.934	0.943667	0.911333
112	Ddb2	chr2	91217306-91217406	91218743-91218889	91234107-91234299	-	0.0312069	24	12	0.0502046	0.725333	0.754333	0.830333	0.798667	0.775333	0.695	0.641	0.832	0.822333	0.903667	0.872	0.635667
113	Large2	chr2	92369705-92369983	92370176-92370259	92370565-92370663	-	0.0440732	24	18	0.0120208	0.979667	0.941333	0.944333	0.969667	0.990333	0.993333	0.956	0.881667	0.965333	0.972	0.99	1
114	Golph3	chr15	12321449-12321956	12339627-12339759	12349367-12351265	+	0.0485235	24	4	0.0388909	0.965	0.977333	0.961	0.925333	0.906667	0.911	0.959667	0.967333	0.898	0.950667	0.918667	0.947
115	Pip5k1a	chr3	95063654-95063784	95064330-95064474	95065420-95065505	-	0.0380431	28	0	0.0141421	0.979333	0.952667	0.923333	0.963333	0.919333	0.974333	0.985333	0.989333	0.979333	0.959333	0.945333	0.949667
116	Eri3	chr4	117552609-117553043	117564620-117564898	117582599-117582716	+	0.0151329	28	6	0.0494975	0.934	0.987	0.98	0.939667	0.91	0.902	0.951333	0.949	0.973667	0.985	0.980333	0.922
117	Rpain	chr11	70973014-70973075	70973801-70973913	70974068-70974132	+	0.0328396	20	0	0.066468	1	0.911667	0.935667	0.855667	0.971667	0.960333	0.94	0.913667	0.919333	0.949	0.972667	0.935667
118	Unc80	chr1	66671585-66671709	66672656-66672782	66673986-66674110	+	0.00306173	28	20	0.0169706	0.966333	0.945	0.939667	0.974	0.98	0.98	0.966	0.970667	0.942	0.920333	0.978	0.976667
119	Cntnap2	chr6	47049191-47049428	47095509-47095749	47107856-47107990	+	0.0344723	28	16	0.0636396	0.908	0.870667	1	0.975	1	0.99	0.985	0.964333	0.980333	0.989	1	1
120	Tpst1	chr5	130114467-130114666	130129507-130129558	130134458-130134498	+	0.0187011	20	12	0.013435	0.983667	0.984667	0.974667	0.995	1	0.970667	0.986	0.986333	1	1	0.966333	0.996
121	Eif4h	chr5	134621948-134622086	134624440-134624500	134625365-134625462	-	0.0187011	24	20	0.0240416	0.828333	0.83	0.813333	0.804	0.866	0.858	0.823	0.824	0.789667	0.811	0.854333	0.855667
122	Pcsk2	chr2	143546155-143546664	143687563-143687677	143749124-143749201	+	0.0242603	28	12	0.0848528	0.797333	0.921	0.949333	1	1	0.821	0.73	0.853	0.949333	0.827333	1	0.803667
123	Znhit1	chr5	136984878-136985049	136986125-136986255	136986810-136987232	-	0.0168311	28	4	0.0155563	0.162333	0.133	0.064	0.037	0.0286667	0.091	0.0586667	0.0806667	0.105333	0.111333	0.0136667	0.015
124	Tex26	chr5	149439702-149439787	149445769-149445854	149453293-149453459	+	0.0121965	20	2	0.120208	0.923333	1	0.796667	0.774333	0.894333	0.967	0.884667	0.713667	0.731333	0.858	0.951667	0.910667
125	Ppp1r9a	chr6	5156120-5156240	5157003-5157027	5158088-5158271	+	0.0312069	20	12	0.0622254	0.803667	0.670667	0.8	0.929333	0.871	0.657	0.826667	0.875333	0.835667	0.864667	0.719	0.908
126	Zfp788	chr7	41633555-41633694	41634679-41634899	41643332-41643432	+	0.0440732	20	18	0.142836	0.455333	0.389333	0.254667	0.399667	0.402	0.583	0.22	0.218333	0.174333	0.746333	0.282333	0.376333
127	Luc7l2	chr6	38565654-38565722	38568846-38568917	38570509-38570604	+	0.00389665	20	14	0.0784889	0.981333	0.933333	0.974333	1	1	0.949	0.942667	0.974667	1	0.993667	0.933333	0.912
128	Kdm5a	chr6	120412154-120412510	120415215-120415354	120418558-120418738	+	0.0135925	28	18	0.0487904	0.946667	0.939667	0.968333	1	1	1	0.982	0.975333	0.954667	0.942333	0.960667	0.994333
129	Tpk1	chr6	43559942-43560012	43611313-43611385	43665759-43665817	-	0.00414267	20	14	0.0480833	0.948667	0.95	0.946	0.979	0.986667	0.967667	0.921667	0.96	1	0.984	0.874333	0.883333
130	Pkp4	chr2	59311693-59311913	59314355-59314403	59318511-59318644	+	0.0128945	28	16	0.0572756	0.331333	0.331	0.477	0.422667	0.445333	0.408667	0.345	0.304	0.312333	0.414333	0.458	0.437667
131	Zfp638	chr6	83914372-83914479	83928652-83930165	83934948-83935010	+	0.0362577	28	24	0.120208	0.780667	0.659	0.464667	0.587	0.611	0.815333	0.648	0.86	0.635667	0.629	0.716	0.783333
132	Slc6a6	chr6	91698988-91699032	91711511-91711628	91723281-91723521	+	0.0440732	28	12	0.0127279	0.024	0.009	0.0326667	0.0326667	0.023	0.0133333	0.0133333	0.018	0.0136667	0.0243333	0.031	0.0233333
133	Bcas3	chr11	85801784-85801952	85813999-85814065	85825201-85826058	+	0.0255014	28	0	0.101116	0.418333	0.173	0.159667	0.104	0.118	0.221	0.238333	0.265	0.248667	0.152333	0.206	0.125
134	Bet1l	chr7	140855073-140855165	140855805-140855930	140856220-140856349	-	0.00493748	28	0	0.0148492	0.0493333	0.038	0.0303333	0.00466667	0.0206667	0.0276667	0.0363333	0.034	0.0296667	0.032	0.0203333	0.0293333
135	Zfp384	chr6	125025847-125025940	125026256-125026319	125030797-125032783	+	0.0143627	28	12	0.0565685	0.092	0.0836667	0.0816667	0.210667	0.094	0.083	0.0266667	0.0103333	0.0693333	0.225	0.288333	0.165333
136	Grik5	chr7	25060729-25060783	25061095-25061339	25062877-25063056	-	0.00306173	24	14	0.0325269	0.007	0.0273333	0.059	0.0496667	0.0523333	0.026	0.028	0.0223333	0.0373333	0.132333	0.0443333	0.0403333
137	Dnm1	chr2	32320503-32320617	32323178-32323190	32323421-32323473	-	0.015982	28	12	0.136472	0.199667	0.263333	0.312667	0.343667	0.332667	0.126	0	0.0883333	0.0606667	0.290667	0.509	0.0923333
138	Ip6k1	chr9	108024102-108024450	108031998-108032209	108040904-108040916	+	0.0485235	28	24	0.00565685	0.981667	0.979333	0.97	0.972	0.976667	0.989333	0.977667	0.993667	0.971	0.935	0.970667	0.977333
139	Chmp2a	chr7	13032434-13032565	13032641-13032821	13033828-13034042	-	0.00270944	28	16	0.00565685	0.993333	0.986333	0.994	1	0.997	0.997	0.991	0.986	0.99	0.995667	0.996	0.998
140	Chmp2a	chr7	13032434-13032565	13032791-13032821	13033828-13034042	-	0.0328396	28	16	0.0148492	0.976667	0.970667	0.978	1	0.991333	0.987	0.97	0.959	0.967	0.975667	0.985667	0.995667
141	Pard3	chr8	127357274-127357366	127359726-127359810	127370247-127370372	+	0.0177661	28	14	0.0961665	0.939667	0.963667	0.987333	1	0.979	1	0.941667	0.904667	0.971333	0.98	1	0.991
142	Rcbtb2	chr14	73142706-73143188	73151532-73151615	73154314-73154408	+	0.0399937	28	10	0.0212132	0.929333	0.973667	0.965	0.962333	0.943	0.922	0.924333	0.972333	0.992667	0.974	1	0.954
143	Ankra2	chr13	98263073-98263476	98266150-98266532	98267315-98267474	+	0.0268626	24	16	0.0417193	0.901	0.903333	0.894333	0.88	0.984333	0.956333	0.855667	0.874	1	0.955333	1	0.939
144	Prmt9	chr8	77560806-77560974	77562413-77562516	77563975-77564082	+	0.00782561	20	4	0.0176777	0.971333	1	0.913333	0.911667	0.951	1	1	1	0.869	1	0.994	0.993667
145	Prmt9	chr8	77560806-77560974	77562448-77562516	77563975-77564082	+	0.00782561	20	4	0.0410122	0.932667	1	0.847	0.824	0.917333	1	1	1	0.804333	1	0.987333	0.991667
146	Prrc2c	chr1	162674102-162674151	162675604-162675841	162676690-162676817	-	0.00782561	28	16	0.0622254	0.438	0.446333	0.503	0.538667	0.651333	0.525333	0.444	0.426667	0.468333	0.478	0.461667	0.527
147	Cacna2d4	chr6	119345043-119345096	119345429-119345450	119347133-119347251	+	0.0485235	20	18	0.142836	0.775333	0.689333	0.423667	0.851	0.956	0.651333	0.679333	0.617333	0.533667	0.869	0.858	0.551667
148	Pts	chr9	50524722-50524779	50525261-50525284	50528556-50528638	-	0.0344723	20	16	0.0240416	0.992667	0.927333	0.959	1	0.994333	1	0.957333	0.976667	0.977333	0.979667	0.974	0.964333
149	Pts	chr9	50524722-50524779	50526869-50526949	50528556-50528651	-	0.0312069	20	16	0.0183848	0.995667	0.919	0.964333	1	0.995333	1	0.961667	0.979667	0.971667	0.991333	0.983	0.967333
150	Snrnp70	chr7	45380716-45380818	45381824-45383184	45383803-45383885	-	0.00782561	20	14	0.00989949	0.0343333	0.022	0.048	0.0616667	0.0356667	0.046	0.035	0.025	0.085	0.0556667	0.0306667	0.0503333
151	Pak3	chrX	143709647-143709748	143713893-143713938	143715135-143715289	+	0.0168311	20	6	0.00282843	0.039	0.037	0.0416667	0.0403333	0.017	0.0313333	0.0333333	0.0243333	0.013	0.00466667	0.0516667	0.0523333
152	Ush1c	chr7	46201632-46201674	46216017-46216079	46219298-46219423	-	0.0168311	28	12	0.0141421	0.954667	0.976667	0.979333	0.961667	0.965667	0.955333	0.942	0.942667	0.969	0.975333	0.990667	0.961333
153	Hace1	chr10	45677066-45677263	45686601-45686733	45700576-45700675	+	0.0362577	20	18	0.0325269	0.962667	0.903667	0.931	0.958667	0.974	0.983333	0.922333	0.899667	0.952667	0.985667	0.977	0.909667
154	4632428C04Rik	chr16	30008666-30008730	30016556-30016643	30019153-30021430	+	0.0282239	28	24	0.0657609	0.801667	0.634667	0.663	0.656333	0.803	0.795	0.766333	0.759	0.758667	0.542667	0.49	0.719333
155	Arap1	chr7	101378189-101378532	101385551-101385616	101386148-101386198	+	0.0242603	24	8	0.0403051	0.863333	0.951667	1	0.935	0.859667	0.922	0.870333	1	0.980667	0.935	0.917667	0.898333
156	Adck1	chr12	88431020-88431179	88441082-88441241	88446640-88446757	+	0.0380431	20	10	0.0678823	0.906667	0.958667	0.982333	1	0.913333	0.978667	0.969	1	1	0.933	0.953333	0.985
157	Uhrf2	chr19	30078013-30078137	30078539-30078647	30079838-30079943	+	0.0297154	20	14	0.0296985	0.949333	0.94	0.975333	1	0.987	0.993333	0.982	0.99	1	0.985667	0.968	0.955333
158	Tial1	chr7	128446194-128446270	128446730-128447107	128448120-128448208	-	0.0312069	24	14	0.0388909	0.275	0.313	0.416667	0.381667	0.396	0.524667	0.267	0.209667	0.510667	0.458333	0.303667	0.345
159	Arid4b	chr13	14191176-14191256	14191948-14192101	14193365-14193581	+	0.00119276	28	12	0.0148492	0.0156667	0.0293333	0.0246667	0.0766667	0.035	0.036	0.0173333	0.00366667	0.0343333	0.0573333	0.052	0.036
160	St7	chr6	17904896-17904969	17905706-17905842	17906407-17906492	+	0.0419443	20	16	0.0169706	0.041	0.0146667	0.0273333	0.099	0.153333	0.026	0.019	0.0176667	0.134667	0.0836667	0.067	0.00633333
161	Cars2	chr8	11542518-11542590	11542901-11542977	11547726-11547844	-	0.0440732	20	8	0.115258	0.0703333	0.152667	0.314333	0.227333	0.130667	0.268	0.218	0.285	0.199667	0.188333	0.188333	0.258
162	Nktr	chr9	121729397-121729680	121729996-121730024	121731477-121731565	+	0.0399937	20	12	0.0459619	0.475	0.496667	0.533	0.544	0.491	0.448667	0.433333	0.491	0.504333	0.496333	0.395667	0.459667
163	Ccdc136	chr6	29417071-29417578	29417931-29418153	29426624-29426953	+	0.0297154	28	12	0.189505	0.464333	0.612333	0.724	0.940667	0.617	0.553333	0.506333	0.518667	0.412333	0.572667	0.692333	0.657
164	Ano8	chr8	71480435-71481242	71481618-71481750	71481951-71482026	-	0.0268626	28	20	0.0226274	0.0213333	0.00433333	0.00333333	0.011	0.042	0.036	0.013	0.00666667	0.0106667	0.00666667	0.011	0.0233333
165	Hmgxb4	chr8	74999812-74999891	74999998-75000113	75000649-75001584	+	0.00270944	24	22	0.0735391	0.585333	0.636333	0.466333	0.395333	0.548667	0.508333	0.524333	0.472333	0.371	0.456667	0.456667	0.590667
166	Zfp346	chr13	55113677-55113770	55115479-55115624	55122329-55122515	+	0.0187011	28	27	0.0558614	0.952333	0.936667	0.833	0.856667	0.829333	0.885	0.925333	0.916667	0.891333	0.827333	0.765667	0.832
167	Kars	chr8	112008206-112008386	112008481-112008539	112010221-112010280	-	0.0121965	24	16	0.0898026	0.832667	0.639333	0.835667	0.85	1	0.815667	0.677333	0.728333	1	1	0.925333	0.841333
168	Golgb1	chr16	36885010-36885188	36886130-36886228	36887238-36887403	+	0.00164283	28	16	0.0360624	0.737333	0.725	0.858333	0.846	0.865333	0.777667	0.870667	0.702333	0.805	0.821	0.822	0.863
169	Zfp266	chr9	20508018-20508185	20521019-20521119	20521354-20521408	-	0.0419443	28	14	0.0537401	0.852333	0.806667	0.916333	0.975333	0.918667	0.787	0.916667	0.874333	0.863	0.871333	1	0.917667
170	Nav2	chr7	49572307-49572453	49575246-49575255	49575647-49575820	+	0.0344723	28	14	0.0452548	0.0773333	0.097	0.09	0.162	0.16	0.117333	0.0463333	0.113667	0.087	0.104333	0.167333	0.160333
171	Clk3	chr9	57758283-57758350	57758626-57758723	57760823-57761040	-	0.0115646	24	22	0.026163	0.931667	0.907667	0.821667	0.836333	0.896	0.919333	0.904333	0.948333	0.807333	0.842667	0.936333	0.941667
172	Camk2g	chr14	20744603-20744648	20745791-20745860	20755658-20755702	-	0.0462021	28	18	0.0586899	0.393333	0.440667	0.419667	0.46	0.523333	0.546667	0.428	0.357667	0.366	0.391	0.506333	0.437667

## Sheet: Table S1B
Table S1B: Genes with oscillatory altered splicing in WT Islets (Mutually Exclusive Exons)
B	Gene	Chromosome	Upstream exon	Alternative exon 1	Alternative exon 2	Downstream exon	Strand	P-adj	Period	Phase	Amplitude	Ψ TPS 40	Ψ TPS 44	Ψ TPS 48	Ψ TPS 52	Ψ TPS 56	Ψ TPS 60	Ψ TPS 64	Ψ TPS 68	Ψ TPS 72	Ψ TPS 76	Ψ TPS 80	Ψ TPS 84
1	Wiz	chr17	32367823-32368147	32378839-32379118	32381055-32381156	32387572-32387817	-	0.0399937	20	18	0.0452548	0.983333	0.921	0.759	0.962667	0.912	0.830333	0.884	0.793667	0.896	0.825667	0.905333	0.850333
2	Ppard	chr17	28237011-28237095	28286260-28286467	28295340-28295495	28297085-28297224	+	0.0187011	28	10	0.072832	0.486	0.542333	0.518	0.522333	0.443667	0.434333	0.413	0.479667	0.485333	0.596667	0.543	0.526
3	Arid1b	chr17	4994938-4996492	5040579-5040774	5097573-5097732	5126913-5127024	+	0.00466309	20	12	0.0410122	0.227	0.263333	0.252667	0.352333	0.388333	0.196333	0.304667	0.338333	0.384667	0.333	0.187	0.259667
4	Tbce	chr13	14006441-14006537	14008614-14008691	14009628-14009731	14010541-14010641	-	0.00829148	20	4	0.0304056	0.372	0.443	0.345667	0.332667	0.423	0.382	0.370667	0.37	0.337333	0.351667	0.461	0.422333
5	Ttll5	chr12	85933281-85933674	85939325-85939510	85956565-85956720	85996000-85996196	+	0.0399937	28	20	0.166877	0.435	0.514	0.422667	0.326333	0.703	0.676333	0.599333	0.422333	0.510667	0.564667	0.503667	0.724667
6	Guf1	chr5	69565429-69565562	69566360-69566504	69567127-69567261	69568395-69568497	+	0.0440732	24	12	0.0162635	0.622	0.693333	0.742	0.792	0.670667	0.752	0.652333	0.629333	0.83	0.789667	0.671333	0.674333
7	Trnau1ap	chr4	132325207-132325260	132325351-132325489	132325945-132326045	132328468-132328566	-	0.0255014	28	4	0.0155563	0.943667	0.957333	0.942	0.940667	0.905667	0.872	0.916	0.953667	0.928333	0.909667	0.949333	0.894
8	Caap1	chr4	94521061-94521135	94549118-94549194	94550421-94550506	94551264-94551465	-	0.0242603	28	14	0.0509117	0.356333	0.483	0.442667	0.461	0.530333	0.459	0.368	0.435333	0.357	0.436667	0.53	0.489667
9	Foxj3	chr4	119573475-119573800	119585749-119585824	119602408-119602492	119609989-119610091	+	0.0328396	20	4	0.0692965	0.573667	0.675	0.545333	0.477	0.582333	0.523	0.601667	0.519667	0.543333	0.563667	0.603333	0.669667
10	Fggy	chr4	95837584-95837659	95844072-95844193	95849581-95849676	95922924-95922986	+	0.0462021	20	14	0.123037	0.478333	0.399667	0.571667	0.650333	0.593	0.527333	0.48	0.487	0.541	0.516333	0.425333	0.446667
11	Csnk2a2	chr8	95460677-95460788	95461545-95461629	95465650-95465710	95473370-95473421	-	0.0128945	24	16	0.0155563	0.471667	0.427333	0.491333	0.501333	0.492	0.517333	0.457667	0.425	0.462667	0.516667	0.532667	0.504333
12	Fam49b	chr15	63950005-63950127	63956599-63956682	63970929-63970968	64022569-64022620	-	0.0218887	28	6	0.0318198	0.177	0.188	0.137667	0.152333	0.125	0.057	0.157	0.138333	0.239	0.195667	0.179333	0.113667
13	Mapk14	chr17	28728903-28728975	28737010-28737090	28740679-28740759	28741787-28741866	+	0.0328396	28	24	0.0155563	0.832333	0.827	0.847	0.801	0.838333	0.854333	0.861	0.839667	0.806667	0.807667	0.799333	0.844
14	Zgrf1	chr3	127606368-127606446	127608484-127608632	127611783-127611911	127613342-127613466	+	0.00927359	24	18	0.212132	0.503333	0.503	0.465667	0.594667	0.916333	0.737333	0.484667	0.643	0.455667	0.663333	0.928667	0.679667
15	Ccdc162	chr10	41541773-41541901	41546882-41547003	41550721-41550931	41552317-41552470	-	0.0268626	20	14	0.0325269	0.760667	0.759667	0.774333	0.839	0.826333	0.791667	0.642333	0.824667	0.890333	0.878	0.661667	0.656333
16	Slc2a2	chr3	28705729-28705822	28708417-28708677	28713692-28713817	28717415-28717531	+	0.0462021	28	18	0.00848528	0.481	0.450667	0.483667	0.477667	0.495333	0.489333	0.475333	0.45	0.476667	0.478333	0.492	0.501667
17	H2-K1	chr17	33996016-33996476	33996615-33996654	33996826-33996859	33997037-33997157	-	0.0103613	24	12	0.0120208	0.912	0.933	0.934333	0.954	0.945333	0.930667	0.937333	0.934333	0.947667	0.948667	0.928667	0.903
18	Ikzf2	chr1	69538767-69539492	69542226-69542370	69548598-69548736	69570492-69570660	-	0.0230192	20	10	0.0212132	0.399	0.688333	0.591	0.703	0.469	0.450667	0.583333	0.868667	0.79	0.616667	0.407	0.541333
19	Slc39a14	chr14	70310855-70310975	70313600-70313770	70315663-70315833	70316437-70316624	-	0.0344723	20	14	0.126572	0.167333	0.0863333	0.239	0.264667	0.296	0.301	0.149667	0.143333	0.349333	0.205667	0.202667	0.137
20	Tnc	chr4	63976445-63976568	63982650-63982923	63993026-63993299	63995540-63995813	-	0.0151329	24	16	0.0445477	0.429333	0.410333	0.503667	0.448333	0.63	0.542333	0.451	0.479	0.506	0.525667	0.478	0.506333
21	Tia1	chr6	86418877-86418932	86419100-86419133	86419693-86419812	86420323-86420411	+	0.0255014	28	24	0.0431335	0.959333	0.959	0.867667	0.885	0.874667	0.953	0.919667	0.932333	0.925667	0.859667	0.933333	0.899

## Sheet: Table S1C
Table S1C: Genes with oscillatory altered splicing in WT Islets (Alternative 3' Splice Site)
C	Gene	Chromosome	Long exon	Short exon	Flanking exon	Strand	P-adj	Period	Phase	Amplitude	Ψ TPS 40	Ψ TPS 44	Ψ TPS 48	Ψ TPS 52	Ψ TPS 56	Ψ TPS 60	Ψ TPS 64	Ψ TPS 68	Ψ TPS 72	Ψ TPS 76	Ψ TPS 80	Ψ TPS 84
1	Rce1	chr19	4625012-4625096	4625012-4625092	4625192-4625295	-	0.0282239	24	14	0.0756604	0.56	0.575333	0.644	0.695333	0.745333	0.758	0.548667	0.69	0.798667	0.726	0.686333	0.637
2	Nit2	chr16	57157483-57157632	57157483-57157539	57159417-57159516	-	0.00740564	28	18	0.0502046	0.0113333	0.0193333	0.0276667	0.0916667	0.126333	0.0893333	0.0586667	0.0476667	0.0583333	0.0406667	0.0716667	0.0913333
3	Fam208a	chr14	27480641-27483555	27480915-27483555	27479923-27480091	+	0.0399937	24	6	0.0282843	0.609	0.677333	0.71	0.666667	0.595	0.536333	0.720333	0.690333	0.72	0.513	0.548	0.549333
4	Erbin	chr13	103824719-103824926	103824719-103824848	103827906-103828023	-	0.0328396	24	8	0.0148492	0.931	0.960333	0.970333	0.937333	0.933333	0.911667	0.915333	0.981667	0.987333	0.922333	0.933333	0.933333
5	Gdi2	chr13	3554411-3554546	3554441-3554546	3550988-3551088	+	0.0344723	20	4	0.00494975	0.974333	0.984	0.981333	0.976333	0.973333	0.973667	0.982333	0.969333	0.967667	0.972667	0.985	0.976
6	Fancm	chr12	65101519-65101712	65101560-65101712	65099247-65099452	+	0.00414267	28	18	0.101116	0.0453333	0.0243333	0.126	0.219	0.14	0.224333	0.240333	0.0683333	0.0633333	0.191333	0.247667	0.14
7	Eapp	chr12	54691999-54692095	54691999-54692083	54692774-54692956	-	0.0282239	28	0	0.0113137	0.995667	0.985333	0.964333	0.978333	0.964333	0.990333	0.986333	0.991	0.966	0.970667	0.941	0.975
8	Gps1	chr11	120787008-120787069	120787011-120787069	120786771-120786849	+	0.0362577	20	16	0.00848528	0.941333	0.937	0.950667	0.948333	0.969	0.972333	0.929	0.938667	0.962	0.96	0.937667	0.947333
9	Sdf2	chr11	78254850-78255496	78254854-78255496	78251015-78251212	+	0.0344723	28	20	0.00565685	0.999333	0.994333	0.997667	1	0.998667	1	0.997	0.997333	0.988667	0.995667	1	0.998333
10	Grip1	chr10	119985473-119986484	119986331-119986484	119978437-119978607	+	0.0282239	24	4	0.0190919	0.108	0.390333	0.181333	0.0823333	0.0916667	0.162667	0.220333	0.563333	0.163	0.0883333	0.0706667	0.180667
11	Synj1	chr16	90973909-90974075	90973909-90974066	90976598-90976751	-	0.00978982	20	2	0.0883883	0.764	0.875333	0.652333	0.595	0.676	0.627	0.663	0.625	0.645667	0.585333	0.833333	0.738667
12	Metap2	chr10	93886993-93887101	93886993-93887098	93889537-93889814	-	0.0344723	20	10	0.0176777	0.917333	0.928667	0.93	0.939	0.927	0.905	0.928667	0.95	0.937333	0.932333	0.936	0.957
13	Mad2l2	chr4	148145103-148145196	148145125-148145196	148144653-148144727	+	0.0242603	24	4	0.0127279	0.936333	0.955	0.928	0.913667	0.88	0.921	0.930667	0.959333	0.962	0.802667	0.894333	0.932333
14	Bag6	chr17	35142922-35143010	35142925-35143010	35142726-35142839	+	0.0268626	24	6	0.0353553	0.396	0.5	0.471333	0.508667	0.368	0.45	0.45	0.517667	0.433	0.446	0.393	0.404333
15	Mbd6	chr10	127284042-127284215	127284042-127284212	127284334-127284485	-	0.0187011	20	8	0.106066	0.382667	0.569333	0.523333	0.528667	0.354333	0.453333	0.439333	0.532333	0.522	0.342	0.488333	0.493333
16	Ly6e	chr15	74957776-74957877	74957779-74957877	74955482-74955717	+	0.0362577	28	22	0.0226274	0.698667	0.674333	0.671333	0.678333	0.699	0.692333	0.705333	0.676667	0.652667	0.687667	0.675	0.695667
17	Zfp637	chr6	117844982-117845955	117845024-117845955	117843252-117843392	+	0.0485235	28	2	0.0190919	0.0916667	0.0463333	0.0696667	0.0656667	0.0206667	0.015	0.0633333	0.086	0.0556667	0.049	0.0363333	0.0296667
18	Atxn7l3	chr11	102293066-102293152	102293066-102293095	102293275-102293321	-	0.000977717	20	8	0.0212132	0.0676667	0.103	0.115667	0.109	0.082	0.085	0.0903333	0.107667	0.096	0.0616667	0.104	0.117667
19	Rorc	chr3	94390399-94391206	94391073-94391206	94389474-94389596	+	0.00186493	28	14	0.00565685	0	0.002	0.00433333	0.00866667	0.008	0.00133333	0.00833333	0.000666667	0.008	0.004	0.0183333	0.00666667
20	Supt20	chr3	54716637-54717645	54717575-54717645	54715533-54715689	+	0.0255014	24	16	0.0799031	0.111333	0.194667	0.294667	0.200333	0.509	0.396667	0.167667	0.104333	0.203	0.368333	0.210333	0.211667
21	Mier3	chr13	111711685-111711780	111711688-111711780	111709725-111709807	+	0.0121965	20	2	0.0806102	0.934333	1	0.929667	0.812333	0.924	0.969333	0.865667	0.864	0.835	0.906667	0.914667	0.945333
22	Firre	chrX	50627206-50627309	50627206-50627250	50630890-50630995	-	0.000570765	28	24	0.0784889	0.578333	0.679667	0.408667	0.446333	0.471333	0.547667	0.54	0.482667	0.466667	0.390333	0.452333	0.538
23	Pclo	chr5	14718817-14718993	14718856-14718993	14712416-14714598	+	0.0242603	24	4	0.0183848	0.241333	0.341	0.217	0.242333	0.249333	0.2	0.305	0.317667	0.223333	0.231	0.214667	0.298
24	Ndfip2	chr14	105298002-105304836	105304730-105304836	105294798-105294892	+	0.00414267	20	4	0.229103	0.853667	1	0.910667	0.819	0.48	0.79	0.885333	0.693333	0.613	0.547	0.899	0.836333
25	Nfrkb	chr9	31396793-31397137	31397035-31397137	31396322-31396497	+	0.0419443	24	10	0.0551543	0.209667	0.26	0.307333	0.314333	0.396333	0.0833333	0.153667	0.145333	0.688667	0.304667	0.120333	0.202
26	Tank	chr2	61626902-61627014	61626905-61627014	61613650-61613798	+	0.0440732	24	16	0.0544472	0.186333	0.187	0.228667	0.242333	0.309	0.258667	0.256667	0.178	0.315667	0.261	0.305667	0.271333
27	H2afz	chr3	137866010-137866140	137866079-137866140	137865519-137865633	+	0.0362577	20	12	0.00424264	0.990667	0.994	0.996333	0.997	0.994333	0.990667	0.990667	0.992667	0.995	0.989	0.986	0.986333
28	Nup188	chr2	30301951-30302045	30302000-30302045	30301008-30301089	+	0.0399937	24	0	0.0551543	0.049	0.0133333	0.006	0	0.0206667	0.028	0.05	0.0493333	0	0.0436667	0.009	0.0283333
29	Npdc1	chr2	25407840-25408014	25407843-25408014	25407595-25407736	+	0.0485235	20	0	0.0247487	0.974667	0.972	0.931	0.962	0.966667	0.971333	0.963667	0.952	0.96	0.966	0.976333	0.964333
30	Nolc1	chr19	46079907-46080085	46079910-46080085	46079130-46079258	+	0.0462021	28	4	0.0403051	0.503	0.559667	0.491667	0.431	0.443333	0.543333	0.415	0.531333	0.599	0.446	0.480667	0.431
31	Fbxo11	chr17	88014405-88014550	88014405-88014547	88015398-88015480	-	0.0440732	24	10	0.0304056	0.639667	0.628	0.726333	0.695333	0.554	0.620667	0.641	0.694	0.684	0.758333	0.621667	0.621333
32	Kctd10	chr5	114368940-114369030	114368940-114369027	114370058-114370228	-	0.0312069	28	2	0.019799	0.167667	0.241333	0.144333	0.161	0.117333	0.229333	0.21	0.316333	0.217667	0.174667	0.202333	0.111667
33	Cpsf4	chr5	145178832-145178928	145178835-145178928	145177229-145177302	+	0.0485235	24	2	0.0820244	0.654667	0.672	0.545333	0.493333	0.592333	0.499667	0.691667	0.602333	0.486	0.477333	0.494	0.616667
34	E4f1	chr17	24445445-24445554	24445445-24445551	24445945-24446155	-	0.0362577	20	4	0.142836	0.753333	0.913667	0.813	0.649333	0.550333	0.813	0.742333	0.683667	0.718667	0.636667	0.742667	0.866
35	Chmp2a	chr7	13032434-13032821	13032434-13032565	13033828-13034042	-	0.00154416	28	16	0.013435	0.98	0.961667	0.982667	1	0.993	0.991333	0.974333	0.961667	0.972667	0.987	0.988	0.994333
36	Snrnp70	chr7	45380716-45383184	45380716-45380818	45383803-45383885	-	0.0218887	20	14	0.00282843	0.022	0.0153333	0.0306667	0.0416667	0.0233333	0.0296667	0.023	0.017	0.0616667	0.0363333	0.0213333	0.0333333
37	Taf1	chrX	101540759-101541001	101540822-101541001	101539067-101539187	+	0.0312069	28	6	0.118794	0.482	0.697333	0.627	0.372333	0.475	0.404	0.502	0.553667	0.555333	0.495667	0.581667	0.382333
38	Folr1	chr7	101863924-101864106	101863924-101864094	101868397-101868467	-	0.0462021	28	16	0.0127279	0.003	0.0216667	0	0.036	0.049	0.0226667	0.005	0.007	0.0183333	0.008	0.013	0.0463333
39	Slc15a4	chr5	127604537-127604706	127604537-127604648	127608771-127609061	-	0.0218887	20	8	0.101823	0.441667	0.642667	0.753	0.495333	0.558	0.720667	0.676	0.724333	0.45	0.479333	0.556667	0.709
40	Tial1	chr7	128446730-128447107	128446730-128446798	128448120-128448208	-	0.0440732	24	12	0.0615183	0.515333	0.564333	0.591667	0.660667	0.602667	0.572667	0.449	0.554333	0.684667	0.784667	0.642	0.442667
41	Trim26	chr17	36837464-36837572	36837496-36837572	36837140-36837264	+	0.00927359	20	4	0.0622254	0.674333	0.741333	0.532333	0.528	0.597333	0.663	0.626	0.543	0.486667	0.387	0.626667	0.720333
42	Khdc4	chr3	88700361-88700514	88700364-88700514	88699950-88700008	+	0.00698566	24	18	0.13435	0.710667	0.489667	0.393667	0.624333	0.789333	0.728667	0.585333	0.537333	0.447667	0.620333	0.902667	0.576
43	Usp19	chr9	108495033-108495254	108495039-108495254	108494811-108494927	+	0.0362577	20	8	0.0254558	0.807	0.814	0.823667	0.777667	0.687	0.800333	0.768667	0.828333	0.819333	0.697667	0.801667	0.841
44	Tspan15	chr10	62189813-62189861	62189813-62189857	62191467-62191584	-	0.0297154	24	2	0.00777817	0.998333	0.991	0.991	0.984	0.983	0.992	0.992	0.988	0.959667	0.98	0.973667	0.987667

## Sheet: Table S1D
Table S1D: Genes with oscillatory altered splicing in WT Islets (Alternative 5' Splice Site)
D	Gene	Chromosome	Long exon	Short exon	Flanking exon	Strand	P-adj	Period	Phase	Amplitude	Ψ TPS 40	Ψ TPS 44	Ψ TPS 48	Ψ TPS 52	Ψ TPS 56	Ψ TPS 60	Ψ TPS 64	Ψ TPS 68	Ψ TPS 72	Ψ TPS 76	Ψ TPS 80	Ψ TPS 84
1	Prpf40b	chr15	99315479-99315581	99315479-99315569	99315722-99315900	+	0.0399937	28	4	0.0869741	0.142667	0.209	0.120333	0.0353333	0.0316667	0.086	0.0626667	0.141	0.173667	0.0703333	0.112667	0.071
2	Dlg4	chr11	70026922-70027087	70026922-70026988	70030398-70030452	+	0.0419443	24	22	0.0325269	0.0883333	0.0496667	0.0133333	0.0463333	0.0723333	0.07	0.038	0.025	0.00733333	0.0316667	0.0246667	0.0456667
3	Fbxl3	chr14	103095192-103095541	103095336-103095541	103092303-103092426	-	0.0230192	28	10	0.0502046	0.781667	0.867667	0.886333	0.892333	0.842333	0.827	0.822	0.766	0.828	0.890333	0.860333	0.846
4	Ago1	chr4	126453816-126453948	126453825-126453948	126453557-126453691	-	0.0121965	20	8	0.0212132	0.042	0.026	0.0766667	0.091	0.0296667	0.068	0.0736667	0.115667	0.0223333	0.0123333	0.0423333	0.172333
5	C030006K11Rik	chr15	76723376-76723840	76723654-76723840	76723170-76723219	-	0.0485235	28	0	0.00919239	0.0263333	0.003	0.00133333	0	0.00233333	0.00566667	0.01	0.006	0.0123333	0.0156667	0.00333333	0.001
6	Vps11	chr9	44356227-44356429	44356294-44356429	44355698-44355850	-	0.0109327	28	14	0.0311127	0.858333	0.937333	0.917667	0.948333	0.946667	0.896667	0.829	0.943	0.917333	0.920333	0.969	0.942667
7	Nabp1	chr1	51477824-51478399	51478300-51478399	51477477-51477616	-	0.0168311	24	12	0.0339411	0.136	0.195	0.246	0.531333	0.122667	0.184	0.133667	0.202667	0.196	0.386667	0.175	0.182
8	Ncor1	chr11	62349352-62349493	62349394-62349493	62345234-62345318	-	0.00927359	20	14	0.019799	0.957333	0.942667	0.991	1	0.98	0.985	0.973	1	0.995667	0.977667	0.977333	0.943333
9	Rpe	chr1	66700830-66701417	66700830-66701028	66706445-66706525	+	0.0177661	24	22	0.00565685	0.012	0.00433333	0.00933333	0.00333333	0.012	0.0106667	0.009	0.00866667	0.00166667	0.013	0.014	0.022
10	Ssx2ip	chr3	146404641-146404935	146404641-146404784	146417606-146417790	+	0.00097772	28	14	0.0763675	0.430333	0.609667	0.592333	0.875	0.838667	0.684	0.597333	0.594333	0.749	0.804	1	0.738667
11	Snapc4	chr2	26372730-26372825	26372758-26372825	26370832-26370880	-	0.00438869	20	0	0.106066	0.954	0.720667	0.615667	0.679667	0.845	0.875667	0.695333	0.711	0.823	0.732	0.835	0.640333
12	Nrcam	chr12	44576603-44576789	44576603-44576780	44590107-44590239	+	0.00698566	24	18	0.10748	0.393	0.269333	0.26	0.362333	0.621333	0.444333	0.378333	0.296	0.311667	0.348667	0.521333	0.446
13	Ercc5	chr1	44158143-44158335	44158143-44158259	44158804-44158891	+	0.00622928	28	20	0.0282843	0.043	0.0486667	0.0866667	0.0866667	0.0686667	0.147	0.0956667	0.0436667	0.036	0.0273333	0.112667	0.103667
14	Tmem234	chr4	129600982-129601243	129600982-129601134	129602194-129602261	+	0.0242603	24	14	0.0523259	0.198333	0.199667	0.271667	0.255	0.274667	0.231	0.225667	0.252	0.305333	0.339667	0.251	0.357
15	Mrps17	chr5	129715683-129715941	129715683-129715912	129716726-129716866	+	0.0440732	24	4	0.11738	0.802667	0.825333	0.745333	0.542667	0.333333	0.785333	0.834667	1	0.440667	0.709667	0.627667	0.733667
16	Usp32	chr11	85036479-85036639	85036521-85036639	85032068-85032223	-	0.0135925	20	16	0.150614	0.415333	0.145667	0.261333	0.366	0.461	0.409333	0.158	0.316333	0.373667	0.429	0.311	0.256667
17	Uba3	chr6	97205102-97205347	97205305-97205347	97203473-97203594	-	0.0419443	24	12	0.00494975	0.00266667	0.0103333	0.007	0.0176667	0.0136667	0.00233333	0.00733333	0.00666667	0.0103333	0.016	0.0133333	0.003
18	Tmem147	chr7	30728431-30728568	30728498-30728568	30728204-30728289	-	0.0328396	20	0	0.00777817	0.991333	0.987667	0.98	0.976333	0.985667	0.992333	0.975667	0.961333	0.977333	0.979333	0.980667	0.971667
19	Clk3	chr9	57758626-57761040	57760823-57761040	57758283-57758350	-	0.00875735	24	0	0.0940452	0.471333	0.324667	0.215333	0.239333	0.381667	0.359333	0.304667	0.562	0.187	0.158333	0.529	0.463667
20	U2surp	chr9	95491264-95491300	95491267-95491300	95491090-95491173	-	0.00660747	24	2	0.0360625	0.369	0.408	0.358667	0.275	0.312333	0.383667	0.382667	0.324333	0.315333	0.261333	0.321667	0.361333
