# Supplementary material for: A role for alternative splicing in circadian control of exocytosis and glucose homeostasis
Source: Genes Dev. 2020 Aug 1;34(15-16):1089–105. doi: 10.1101/gad.338178.120 (PMC7397853; doi:10.1101/gad.338178.120)
Supplement: Supplemental Material [file supp_gad.338178.120_Supplemental_Table_S2.xlsx]

## Sheet: Table S2A
Table S2A: RBPs cycling in WT islets
A	Gene	Z-score TPS 40	Z-score TPS 44	Z-score TPS 48	Z-score TPS 52	Z-score TPS 56	Z-score TPS 60	Z-score TPS 64	Z-score TPS 68	Z-score TPS 72	Z-score TPS 76	Z-score TPS 80	Z-score TPS 84
1	Nop2	0.43585	0.784823	-0.352573	0.347256	-0.938635	-0.0198245	0.447462	0.429724	1.80192	0.286771	-1.89477	-1.328
2	Rpl13a	1.6825	1.4717	-0.899946	-0.871683	0.651537	-0.778304	0.616237	0.767459	-0.863151	-0.82505	0.0517663	-1.00307
3	Mrpl21	2.03145	1.57309	-1.03449	-0.434934	0.403083	-0.489748	0.690748	0.123876	-0.926063	-0.564577	-0.434899	-0.937542
4	Lsm3	1.57878	1.29376	-0.590115	-0.920463	1.10151	-0.875148	0.31974	0.833048	-1.1145	-0.538977	0.0639066	-1.15154
5	U2af1	1.95982	1.81811	-0.801336	-0.791827	-0.264978	-0.643958	0.645829	0.228929	-1.11405	-0.349449	-0.219513	-0.467576
6	Rps4x	1.78792	1.35619	-0.753047	-1.09233	0.706352	-0.818738	0.357399	0.79305	-0.933512	-0.776326	0.237537	-0.86449
7	Ascc1	1.65834	1.33144	-0.685665	0.130808	0.709712	0.0357348	0.652693	0.35984	-0.64491	-1.61327	-1.10759	-0.827135
8	Rpl3	1.6656	1.50479	-0.814761	-0.883825	0.576682	-0.714553	0.563151	0.771453	-0.982623	-0.951699	0.189737	-0.923953
9	Qars	1.76591	1.82761	-0.551316	-0.297431	-0.00945832	-0.218177	0.849726	0.0482521	-0.541717	-1.04833	-0.513142	-1.31193
10	Aptx	0.424885	1.7196	-1.32925	-0.299768	1.23208	0.152665	-0.382517	0.630231	-1.69296	-0.342684	0.626124	-0.738402
11	Rpl10a	2.04434	1.17724	-0.707001	-0.744396	0.488542	-0.97828	0.757798	0.591727	-0.708183	-0.864022	-0.0528433	-1.00492
12	Rps16	1.87129	1.25534	-0.788067	-0.717234	0.653335	-0.772673	0.678956	0.810443	-0.968279	-0.856401	-0.200165	-0.966544
13	Rps3a1	1.78773	1.02708	-0.921185	-1.19024	1.01934	-0.712438	0.419214	0.711333	-1.12937	-0.676642	0.31536	-0.650192
14	Isg20	1.7776	1.75435	-0.397401	-0.630779	0.293119	-0.632383	0.550891	0.511505	-1.27222	-0.795086	-0.238759	-0.92083
15	Rps10	1.75999	1.48478	-0.73714	-0.637936	0.381237	-0.718516	0.919148	0.650666	-0.777414	-0.982572	-0.254533	-1.08771
16	Park7	1.70674	1.64399	-0.208973	-0.422338	0.38477	-0.663932	0.839616	0.278354	-0.683845	-1.22715	-0.34363	-1.30361
17	Carhsp1	2.00491	1.51518	-0.579463	-0.846858	-0.0769338	-0.651801	0.700586	0.680431	-0.400862	-0.946804	-0.373451	-1.02493
18	Alyref	1.60353	1.72708	-0.405288	-1.48236	-0.255554	-0.554612	0.591038	0.810758	-0.478146	-0.588453	0.0910224	-1.05901
19	Slirp	1.56784	1.376	-0.707174	-1.46646	1.06394	-0.94291	0.0982641	0.657409	-1.06936	-0.38596	0.238996	-0.430584
20	Lsm1	1.97478	0.764043	-1.29688	-0.687598	0.727599	-0.563723	0.375551	0.281476	-1.73329	0.232092	0.304622	-0.378663
21	Mrpl11	1.68757	1.84499	-0.912434	-1.01375	0.822105	-0.831856	0.135021	0.33861	-0.408616	-0.672992	-0.1211	-0.867544
22	Rpl5	1.92353	1.32001	-0.899855	-1.30994	0.622225	-0.739578	0.246968	0.651098	-0.967078	-0.526262	0.257242	-0.578357
23	Nudt1	1.42206	1.69632	-0.624125	-0.523418	-0.568172	-0.53108	1.16738	0.647942	-0.631138	-1.04416	0.218435	-1.23004
24	Imp3	1.50734	1.42028	-0.850728	-0.507713	0.966127	-0.456218	1.0518	0.286937	-1.15234	-0.712961	-0.353369	-1.19916
25	Snrpg	1.35689	1.85032	-1.01895	-1.29748	0.831168	-0.449475	0.323884	0.469735	-0.670667	-0.916315	0.202492	-0.681598
26	Zcchc17	1.74616	1.38068	-1.02484	-1.33107	0.828398	-0.572847	0.507539	0.305771	-0.765598	-0.545465	0.381276	-0.909995
27	Snrpf	1.39134	1.74488	-0.709296	-0.321864	0.881319	-1.06542	0.333406	0.852037	-1.01542	-0.87927	-0.35525	-0.856465
28	Mrps18c	1.85901	1.56114	-0.811907	-1.23062	0.742902	-0.612958	0.299189	0.195095	-1.1431	-0.220215	0.0801529	-0.718681
29	Rpl23	1.8983	1.23507	-0.897278	-0.988352	0.707683	-0.87379	0.466114	0.732543	-0.950877	-0.669795	0.170477	-0.830092
30	Rpl7	2.14041	1.15871	-0.807145	-0.913361	0.672153	-0.828329	0.46518	0.509411	-0.932217	-0.731799	0.022905	-0.75592
31	Tsr1	1.15128	1.81679	-0.316815	-1.44284	-0.387773	-0.398496	0.480909	1.02868	-1.37689	-0.70973	0.378688	-0.223804
32	Polr2g	1.73313	1.46918	-0.81505	-0.926707	0.762293	-0.524522	0.506039	0.525878	-1.21219	-0.946774	0.159821	-0.731096
33	Snrpe	1.67117	1.65508	-0.746184	-1.26375	0.71519	-0.778981	0.0994927	0.61458	-1.10178	-0.495931	0.189878	-0.558757
34	Tyms	0.774381	1.35087	-1.00407	-0.781406	0.944444	-0.80755	1.20232	1.13259	-0.70877	-0.743152	-0.0859881	-1.27368
35	Eif3i	1.81045	1.25732	-0.697591	-0.546341	0.582226	-0.636376	0.899626	0.58008	-0.933327	-1.12564	-0.0385383	-1.15189
36	Rpl6	1.8787	1.46097	-0.772582	-0.664729	0.53265	-0.753826	0.601897	0.619062	-0.929449	-0.934376	-0.0588321	-0.979493
37	Hmgb1	1.16261	1.08162	-0.819703	-1.41065	1.04291	-0.479742	0.39051	0.856357	-1.62736	-0.792728	0.579608	0.0165556
38	Rpl22	1.79482	1.2374	-0.936003	-1.22524	0.754924	-0.873105	0.261315	0.727565	-1.0154	-0.533562	0.4541	-0.646811
39	Lsm6	1.12728	1.67631	-0.503243	-1.17186	0.700951	-0.923085	-0.057205	1.07575	-1.29147	-0.600089	0.599862	-0.633198
40	Rbmxl1	1.37866	1.88797	-0.117751	-1.51214	0.545057	-0.532385	-0.0787809	0.513511	-1.00855	-0.965919	0.407667	-0.517335
41	Srsf3	1.7503	1.70749	-0.50319	-1.62311	0.410935	-0.847815	-0.000291326	0.448334	-0.912594	-0.203794	0.155798	-0.38206
42	Emg1	1.70202	1.63215	-0.948538	-0.42249	0.612079	-0.895369	0.165426	0.61121	-0.897981	-1.01299	0.360652	-0.906173
43	Hsp90aa1	1.56291	0.592242	-1.11105	-1.41428	1.29544	-0.460086	0.331738	0.303478	-1.46432	-0.474275	0.701497	0.136704
44	Mrpl20	1.70225	1.38334	-0.867647	-0.926426	1.05278	-0.68783	0.412632	0.710282	-0.923156	-0.760944	-0.166646	-0.928642
45	Nop10	1.44244	0.766883	-0.984222	-1.23081	1.3774	-0.517459	0.583268	0.610276	-0.84626	-1.05458	0.678512	-0.825455
46	Rpl17	1.85691	1.37669	-0.963656	-1.01348	0.878699	-0.777312	0.311824	0.613115	-0.984163	-0.630545	0.0279226	-0.696006
47	Rpl37	1.77688	1.26027	-0.896014	-0.887538	0.825576	-0.805304	0.781698	0.560697	-0.859779	-0.879837	0.0670207	-0.943669
48	Rpl35	1.9034	1.33557	-0.962124	-0.737697	0.702835	-0.939593	0.478185	0.683704	-0.936612	-0.573104	-0.0361261	-0.918435
49	Smarce1	2.03168	1.49391	-1.0663	-0.76824	0.174817	-0.76132	0.0946797	0.703232	-1.24184	0.0360121	-0.26592	-0.430708
50	Eif1b	1.08262	1.74537	-1.31542	-1.49286	0.4293	-0.271689	0.768061	0.510161	-1.12043	-0.475021	0.404287	-0.264376
51	Cct5	1.81013	1.29737	-1.14145	-0.469463	0.779157	-0.794321	0.653616	0.423288	-0.902245	-1.04251	0.233323	-0.846891
52	Rps13	1.88005	1.74336	-0.581522	-1.02781	0.280961	-0.646622	0.491369	0.412157	-0.888306	-0.615956	-0.0733606	-0.974319
53	Srp9	2.23725	1.22681	-0.584043	-0.735105	0.768636	-0.497858	0.424757	0.12991	-0.95726	-0.84963	-0.223178	-0.940296
54	Rpl4	1.92044	1.37277	-0.978248	-0.991165	0.694735	-0.549926	0.488118	0.457843	-0.915408	-0.829892	0.167595	-0.836854
55	Ybx1	1.91189	1.34726	-0.46094	-1.19717	-0.152447	-1.07422	0.401086	0.996654	-0.664721	-0.709823	0.314916	-0.712492
56	Zbp1	0.980537	1.30115	-0.822226	0.921829	-0.132098	-1.16644	0.173169	1.68211	-1.29539	-0.596389	-0.547273	-0.49898
57	Psma6	1.80399	1.72293	-0.774821	-1.14243	0.565352	-0.845723	0.241282	0.407682	-1.00624	-0.545721	0.111768	-0.538065
58	Rpl15	2.0845	0.982989	-0.728473	-0.674068	0.955722	-0.689827	0.706832	0.371524	-0.951406	-0.873087	-0.200292	-0.984415
59	Hspa8	2.05776	1.50652	-0.717423	-0.727142	-0.0155346	-0.73939	0.657774	0.572324	-0.867038	-1.00029	-0.110401	-0.617166
60	Rpl19	1.96631	1.23756	-0.735147	-0.788937	0.509128	-0.724677	0.690194	0.719096	-0.894151	-0.955364	-0.0511042	-0.972905
61	Nudt7	1.52798	1.99186	-0.517881	-0.829274	0.61051	-0.147771	0.463598	0.0240976	-1.34647	-1.00301	-0.304515	-0.469126
62	Nsun2	1.91585	1.62072	-0.466385	-1.08631	-0.455699	-0.970998	0.247087	0.802647	-0.932178	-0.409415	0.301877	-0.567196
63	Supt4a	1.45847	1.58111	-1.25596	-0.655519	0.805747	-0.949298	0.796657	0.277751	-0.411843	-1.10463	0.261036	-0.803518
64	Srp14	1.61927	1.31225	-0.774441	-0.971889	1.05795	-0.580539	0.765281	0.319999	-1.1879	-0.871674	0.18475	-0.873062
65	Pop7	1.27845	1.42237	-1.15391	0.391407	0.41602	-0.601196	0.731181	0.400456	-0.737353	-1.57274	0.56292	-1.1376
66	Rps7	1.76378	0.969078	-0.922963	-1.04377	1.08535	-0.765677	0.67756	0.693578	-1.00974	-0.788204	0.142898	-0.801879
67	Rpl37a	1.68632	1.44477	-0.886075	-0.736453	0.710713	-0.612061	0.67505	0.629036	-0.816386	-1.08158	0.0680849	-1.08141
68	Phf5a	1.45701	1.79891	-0.827062	-0.888943	0.516929	-0.18307	0.687951	0.409113	-0.247807	-0.757689	-0.408819	-1.55653
69	Eef1b2	1.7642	1.6112	-0.725373	-1.00196	0.34931	-0.813353	0.311825	0.913282	-0.8568	-0.680294	0.0485037	-0.920547
70	Unc50	1.54623	0.914143	-0.964682	-1.28975	1.31332	-0.256977	0.885316	-0.237119	-1.24301	-0.514329	0.52645	-0.67959
71	Mrps18a	1.84825	1.47042	-0.974433	-0.574878	-0.00953885	-0.813417	1.06893	0.00795031	-0.646445	-0.587423	0.399916	-1.18934
72	Exosc6	1.79419	1.39007	-0.933165	-0.785808	0.215218	-1.02643	0.794063	0.314367	-1.35804	-0.659178	0.4589	-0.204183
73	Eif3h	2.04945	1.34393	-0.987999	-0.934989	0.463979	-0.50323	0.356354	0.497541	-0.859291	-0.847744	0.292414	-0.870421
74	Rps20	1.76364	1.50554	-0.722578	-0.905798	0.536754	-0.789838	0.570768	0.784918	-0.970862	-0.799914	-0.0555816	-0.91705
75	Apex1	1.29429	0.84318	-0.545691	-0.961922	0.714104	-1.56206	0.827741	1.12272	-0.902464	-0.87112	0.699228	-0.657998
76	Eif2b5	2.08008	1.72159	-0.89573	-0.852529	0.0508749	-0.386725	0.260644	0.205484	-0.295687	-1.22548	-0.0975329	-0.564985
77	Rps3	1.85526	1.33969	-0.861546	-0.776712	0.707784	-0.80313	0.619307	0.680038	-0.856306	-0.815975	-0.0781904	-1.01022
78	Snrpd3	1.97997	1.22875	-1.14854	-0.672214	0.577132	-0.590308	0.676637	0.579504	-0.7121	-0.672541	-0.0811037	-1.16519
79	Rpl23a	1.98241	1.11194	-0.812521	-0.952007	0.85169	-0.896202	0.42169	0.674695	-0.987543	-0.678877	0.0971178	-0.812394
80	Rps5	1.9608	1.12312	-0.835694	-0.837375	0.649469	-0.885086	0.656385	0.749746	-0.783256	-0.818817	0.0264387	-1.00573
81	Rpl7a	2.04146	1.34013	-0.598968	-0.463698	0.37529	-0.684378	0.562583	0.586496	-0.696247	-1.11498	-0.146113	-1.20156
82	Rpl24	1.86266	1.44915	-0.830604	-1.14444	0.387523	-0.74725	0.437633	0.798667	-0.97484	-0.575365	0.110941	-0.774083
83	Rps18	2.00695	0.983151	-0.787639	-0.862502	0.720924	-0.881341	0.693773	0.698619	-0.800741	-0.818007	0.0760418	-1.02923
84	Nono	1.36411	0.767624	-1.12392	-0.982592	1.28818	-0.588737	0.391265	1.21683	-1.06448	-0.86773	0.397704	-0.798259
85	Mrpl18	1.77319	1.9262	-0.834201	-0.66954	0.207772	-1.0418	0.284979	0.31325	-1.16356	-0.212659	-0.0426749	-0.54095
86	Rps14	1.99011	1.20605	-0.805688	-0.528867	0.803917	-0.682917	0.727126	0.417245	-0.911878	-0.982805	-0.239399	-0.992899
87	Eef1a1	2.12822	1.15673	-0.735759	-0.597251	0.314041	-0.813473	0.750017	0.597382	-0.723347	-1.01087	-0.0627786	-1.00291
88	Ncbp1	1.29065	0.560252	-0.906948	-1.11853	1.18624	-0.416957	0.418042	0.496733	-1.75006	-0.797789	1.11327	-0.0749037
89	Rbm3	2.03564	1.35669	-0.650098	-0.587036	0.609694	-0.987257	0.475113	0.614588	-0.939357	-0.675652	-0.330025	-0.922305
90	Rbfox2	-1.4443	-0.493452	0.81682	0.997219	-1.38056	-0.78808	-0.490896	1.50877	0.305002	1.21188	-0.553301	0.310902
91	Rps9	1.90755	1.31183	-0.795542	-0.572624	0.388081	-0.944415	0.910366	0.621286	-0.719388	-0.867443	-0.181748	-1.05795
92	Lsm7	1.55228	1.41835	-0.152832	-1.1872	0.467004	-0.335812	0.34623	1.0936	-0.989199	-0.879473	-0.0111664	-1.32178
93	Thoc3	1.40463	2.14925	-0.758548	-0.52015	-0.332851	-0.637513	0.932142	0.405755	-1.02749	-0.336343	-0.749959	-0.528922
94	Rps26	1.9744	1.21118	-0.850028	-0.861322	0.48199	-0.933005	0.520667	0.850195	-0.861035	-0.69382	0.0797538	-0.918972
95	Rpl11	1.82128	1.35581	-0.836983	-1.06911	0.739405	-0.597906	0.580009	0.615648	-0.878776	-0.901948	0.0624433	-0.889879
96	Arc	0.803307	1.73519	0.208954	-0.815964	0.180979	-0.990804	0.658376	0.387909	1.01477	-0.948361	-1.66975	-0.564607
97	Polr2d	1.53719	1.8136	-0.388712	-1.15074	-0.1484	-0.956236	0.259948	0.843445	-1.02931	-0.553472	0.505033	-0.732347
98	Rpl9	1.87771	1.39988	-0.853434	-1.06978	0.628766	-0.475497	0.598591	0.420891	-1.03884	-0.744205	0.164152	-0.90823
99	Eif3k	1.76345	1.67286	-0.943578	-0.302411	0.320493	-0.845979	0.597692	0.40193	-0.396228	-0.927815	-0.0157648	-1.32465
100	Ifit1	0.696531	1.31161	-1.01561	-1.18997	0.165786	-0.821302	0.637732	1.86281	-1.26134	-0.38149	0.123556	-0.128311
101	Rps15	1.88194	1.35959	-0.808328	-0.593962	0.5677	-0.757083	0.758758	0.566689	-0.739388	-0.938535	-0.128013	-1.16936
102	Prkrip1	1.46646	1.44857	-0.696564	-1.1192	0.927685	-0.591905	0.758845	0.63085	-1.21262	-0.733961	0.0266525	-0.904811
103	Eef1d	1.83876	1.93619	-0.501471	-0.326783	-0.534588	-1.06826	0.300928	0.503572	-0.20927	-0.44054	-0.313365	-1.18518
104	Samd4	1.45142	0.865161	-0.141638	-0.935047	-1.21346	-1.7167	0.222448	1.40859	-0.39761	0.758872	-0.245251	-0.0567833
105	Eif3l	1.93536	1.55305	-0.71715	0.487375	-0.289865	-0.764938	0.358388	-0.320406	0.469906	-0.441823	-0.820228	-1.44967
106	Eif3d	2.15826	1.34137	0.0890117	0.169837	-0.231136	-0.340994	0.529427	-0.514216	-0.0538616	-0.65489	-0.890996	-1.60181
107	Impdh2	1.961	1.42967	0.0712595	-0.285054	-0.275856	-0.738168	0.930404	0.334382	-0.3974	-0.779825	-0.872723	-1.37769
108	Mrps27	1.54532	0.924547	0.448003	-0.878982	0.503285	-1.07312	0.565	1.3176	-0.517361	-1.35754	-0.490633	-0.986111
109	Eif2d	2.30877	0.732447	-0.370553	0.19996	-0.130895	0.237226	0.697327	-0.0858796	-0.0167532	-1.1084	-0.980475	-1.48277
110	Rps11	2.03285	1.53147	-0.78987	-0.645582	0.319049	-0.93155	0.460951	0.437119	-0.623777	-0.518116	-0.0700985	-1.20245
111	Dnajc17	1.83656	1.991	-0.628747	0.0700886	-0.901539	-0.725382	0.455761	-0.487644	-0.449836	0.352845	-0.698802	-0.814303
112	Hsd17b10	1.93573	1.32174	-0.377754	-0.742684	0.726233	-0.855963	0.535437	0.524692	-0.811252	-1.09392	-0.101886	-1.06037
113	Eif3f	2.38595	1.15639	-0.619578	-0.821285	-0.155007	-0.701007	0.516299	0.343226	-0.176878	-0.656927	-0.0269062	-1.24428
114	Snrpc	1.96627	1.47848	-0.803889	-0.486572	-0.263962	-1.07416	0.833501	0.157369	-0.933531	-0.450777	0.480682	-0.903419
115	Nelfe	1.62815	1.58098	-0.268131	-0.201478	0.27186	-0.266443	1.01101	0.215371	-0.698396	-1.43037	-0.538871	-1.30369
116	Eif4a1	2.00744	1.35789	-0.574583	-0.900138	0.260606	-1.11377	0.289775	0.861247	-0.853238	-0.651576	0.140644	-0.824296
117	Eif3g	2.17199	1.03074	-0.604671	-0.0656925	0.356562	-1.11538	0.772154	0.00545355	-0.180497	-0.821857	-0.0761272	-1.47269
118	Raly	1.77428	1.18563	-0.778435	-0.999787	0.275592	-0.956707	0.735688	1.10897	-0.239561	-0.674515	-0.195042	-1.23611
119	Eif2b2	2.15152	1.03976	-0.554804	-0.132548	0.030073	-0.598991	0.310938	0.735196	-0.41579	-1.12599	0.143732	-1.5831
120	Ppie	1.56311	1.50921	-0.296866	-0.955616	0.38095	-1.4489	0.773064	0.722008	-1.03862	-0.71403	0.0718711	-0.56618
121	Rpp38	1.27398	0.897168	-1.07112	-1.52869	0.921487	0.214238	0.357972	0.56367	-1.58098	-0.878134	0.671658	0.158757
122	Prkcsh	1.78604	1.67583	0.467752	0.295491	-0.779192	-0.650133	0.236881	0.175051	-0.12519	-0.567622	-1.059	-1.4559
123	Rnaseh2a	1.52387	1.39596	-0.700445	-0.137546	0.682935	-0.636582	1.13433	0.0316452	0.0897179	-0.868468	-0.998616	-1.51681
124	Thoc6	2.00094	1.34268	-1.32307	0.0198163	-0.206047	-0.495328	0.531859	0.785753	-0.0740109	-0.965652	-0.876452	-0.740484
125	Eif1	2.23312	1.43087	-0.385593	-1.03659	0.206913	-0.0488523	0.555409	-0.236751	-0.761346	-1.08787	-0.124915	-0.744394
126	Eif4a3	1.92455	1.14139	-0.368754	-0.360971	-0.112097	-0.606835	1.47563	0.0383934	-0.399898	-0.613338	-0.61853	-1.49954
127	Ddx28	1.65732	2.05292	-0.647891	-0.204702	-0.667873	0.134957	0.757321	-0.324821	-0.086136	-0.715101	-1.01036	-0.945636
128	Rpl12	1.91048	1.34284	-0.76122	-0.839835	0.47632	-0.936903	0.606422	0.738314	-0.79402	-0.76513	0.0363158	-1.01358
129	Lsm4	1.625	1.79897	-0.447615	-0.218578	0.419121	-0.700052	0.799383	-0.0597524	-0.285627	-0.876514	-0.47645	-1.57789
130	Eef1g	2.20156	1.3415	-0.148207	-0.755332	-0.145267	-0.784015	0.657292	0.518859	-0.629363	-0.715292	-0.366028	-1.17571
131	Prpf31	0.896663	1.43349	-0.161902	0.166719	0.80905	-1.75003	0.484066	0.254877	0.881059	-0.818829	-0.770056	-1.42511
132	Jmjd6	1.90194	1.61243	-0.200745	-0.317563	-1.228	-1.17192	0.429233	-0.331512	0.152932	-0.108089	0.391604	-1.13031
133	Arid5a	1.40653	1.36018	-0.0630522	-0.563471	-0.608096	-1.96692	0.63782	0.807587	-0.299174	0.404468	0.0238284	-1.13969
134	Eif2b4	1.74662	0.766191	-0.618936	-0.00821264	1.11975	-1.11744	1.25488	-0.313807	-0.0499382	-0.85729	-0.629804	-1.29201
135	Rpl8	1.7144	1.75963	-0.555589	-0.00886765	-0.0900589	-0.685067	0.71974	0.503142	-0.521369	-1.1381	-0.402455	-1.29541
136	Rplp0	1.73592	1.44111	-0.665461	-0.386234	0.170888	-0.825467	0.85984	0.902661	-0.716924	-0.908295	-0.345135	-1.26291
137	Eif3b	1.82534	1.64603	0.1097	0.231395	-1.18548	-0.762326	0.516577	-0.03668	0.0987487	-0.430908	-0.548956	-1.46344
138	Srsf9	1.58795	2.07141	-0.414805	-0.420685	-0.5463	-0.929176	0.683102	-0.174379	-0.715482	0.311467	-0.219078	-1.23403
139	Ran	1.94229	1.50334	-0.405655	-0.979783	0.00777657	-0.932472	0.511158	0.840083	-0.813522	-0.536568	-0.11517	-1.02147
140	Sf3b5	1.73844	0.966996	-0.910027	-0.31875	0.586024	-1.09646	0.962308	0.978176	-0.438125	-1.05791	-0.270385	-1.14028
141	Calr	1.79793	2.01404	0.629869	-0.229511	-0.775994	-0.634756	0.0321006	-0.218516	-0.21906	-0.44413	-0.806444	-1.14553
142	Lsm2	1.35202	1.85014	-0.557928	-0.776221	-0.244413	-1.00974	0.367244	1.04808	-0.488847	0.366421	-0.546272	-1.36049
143	Rps2	2.06605	1.39475	-0.569881	-0.446945	0.144196	-0.859016	0.702248	0.620682	-0.633316	-0.853558	-0.415251	-1.14996
144	Pus1	2.07142	1.1435	-0.258328	-0.0989253	-0.747623	-1.77441	0.392109	-0.0910734	0.751191	-0.656798	-0.0551398	-0.675921
145	Nol12	1.99433	1.67707	-0.68618	0.0474662	0.0922902	-0.508779	0.642641	0.0620593	-0.725203	-0.568437	-0.740831	-1.28643
146	Eif4h	2.07915	1.27814	-0.551471	-0.684746	-0.0194467	-0.767662	1.21048	0.228296	-0.51893	-0.869104	-0.392299	-0.992414
147	Snrpb	1.70025	1.28357	-0.407026	0.119443	-0.195063	-0.663301	0.988959	0.798043	-0.275515	-1.13987	-0.673125	-1.53637
148	Eif6	2.00683	1.63572	-0.671732	-0.487914	-0.357553	-0.994091	0.829141	0.400078	-0.26492	-0.770762	-0.436154	-0.888644
149	Rbms2	1.09844	1.25906	-0.244658	-0.894991	-0.642651	-1.87903	1.09653	1.30105	-0.198523	0.0681147	-0.49568	-0.467663
150	Ddx39	2.19554	0.942846	-0.204581	-0.520987	0.0176854	-1.64087	0.451635	0.605183	-0.0364797	-0.290397	-0.272883	-1.2467
151	Nhp2	1.82505	0.932913	-0.883259	-0.829699	0.227823	-1.03853	1.14353	1.05668	-0.508726	-0.798127	-0.214512	-0.913137
152	Rpp21	1.92221	1.09214	-1.19824	-0.0922646	0.601613	-0.696464	0.552051	0.519054	0.166532	-1.36587	-0.413198	-1.08757
153	Nop9	1.04826	0.929316	0.327481	0.629237	-0.807441	-0.962255	0.99433	1.01124	-0.0644492	-0.0925617	-1.06339	-1.94978
154	Eif4e2	2.1486	0.996773	-0.766371	-0.056291	-0.11751	-1.17658	0.787275	0.662991	-0.150505	-0.350561	-0.642094	-1.33572
155	Exosc3	1.84161	1.76476	-1.01484	-0.985159	0.702331	-0.462345	-0.0476938	0.464243	-0.671898	-0.274816	-0.36171	-0.954479
156	Mrps7	2.13096	1.49409	-0.391906	-0.765508	0.13225	-0.857128	0.738428	0.310837	-0.425568	-0.771198	-0.64795	-0.947302
157	Fbl	1.8101	1.87769	-0.360221	-0.686571	-0.283049	-0.632805	0.661284	0.329269	-0.238302	-0.695543	-0.42064	-1.36121
158	Rrp9	1.4922	0.66614	-0.355821	0.0452182	-1.20098	-1.16448	1.12616	1.30874	0.543828	-0.64606	-1.0827	-0.732237
159	Snrpa1	1.73193	1.64862	-0.221971	-0.673179	-0.618644	-1.22987	0.744029	0.576468	-0.919833	0.0410947	-0.00578528	-1.07285
160	Eif5a	2.0775	1.26533	-0.460913	-0.721306	0.285067	-0.704404	0.744873	0.581814	-0.698339	-0.99136	-0.209984	-1.16828
161	Zfr	-1.12686	-0.87517	-0.311727	-1.16105	0.382363	0.901059	-1.10298	-0.188519	-0.365311	1.07974	1.08642	1.68204
162	Zrsr1	-1.9693	-1.3572	-0.37543	-0.123284	1.06319	1.32919	0.0791782	-0.671354	0.161114	0.121332	0.546737	1.19582
163	Eif5a2	-1.76913	-1.26065	0.127367	-0.799742	0.884438	0.0920185	-0.710993	0.302421	-0.218784	0.72146	0.994516	1.63708
164	Gpatch1	-1.19669	-1.31542	-0.137477	1.59972	0.696886	0.717856	-0.925486	-1.28018	0.394823	0.781128	-0.290562	0.955402
165	Cpeb2	-0.804128	-0.922285	0.209184	-0.987611	0.0172384	0.87533	-1.48288	-0.23056	0.0954848	1.23454	0.0128326	1.98285
166	Cltc	-1.12948	-0.826531	0.319566	-0.915987	-0.561429	1.36182	-0.840497	-0.727838	0.0482354	0.468068	0.881842	1.92223
167	Zfp346	-1.45363	-1.38012	-0.614446	0.485243	0.052733	1.34681	0.159715	-1.35854	1.11724	0.27854	0.223889	1.14257
168	Angel2	-1.58808	-1.86239	0.155236	0.369003	-0.00392439	1.17997	-0.121033	-1.09897	0.633413	0.869975	0.751381	0.715431
169	Papola	-1.4141	-0.925083	-0.316754	-0.858676	0.46491	1.07641	-1.04782	-0.382095	-0.307787	1.19322	1.26538	1.25238
170	Xpot	-1.61742	-1.51681	0.581564	0.432351	-0.576147	1.29022	-0.16933	-1.05088	0.58299	0.871621	0.0192329	1.15261
171	Aff2	-0.569783	-0.945175	-0.097973	0.45185	-0.263587	2.29872	-1.01638	-1.35426	0.441473	0.134552	-0.135891	1.05646
172	Xrn1	-1.37755	-1.65666	0.581679	0.619547	-0.175929	1.10362	-0.698457	-0.96983	0.375852	0.980211	-0.137909	1.35543
173	Tnrc6b	-1.71744	-1.0081	-0.0952954	0.468788	-0.211348	1.34025	-1.05622	-0.650453	0.578545	0.796817	-0.0126507	1.56712
174	Setx	-1.27522	-1.37424	0.272096	0.15609	-0.24303	0.961654	-0.825822	-0.911879	-0.0080646	0.982336	0.309354	1.95673
175	Uhmk1	-1.33819	-1.59472	0.127014	0.249767	0.444482	1.10923	-0.694704	-0.748331	0.284797	0.282277	-0.107725	1.98611
176	Sin3a	-1.52457	-1.23715	0.453888	0.5596	-0.354744	1.52612	-0.618068	-1.28771	0.607711	0.876394	0.00179917	0.996733
177	Pabpc5	-1.3697	-1.03706	0.0366172	-0.192038	-0.236811	1.01868	-0.682723	-1.18215	-0.219454	1.29402	1.17092	1.3997
178	Marf1	-1.18714	-1.0495	0.741084	0.9476	-0.504124	0.841753	-1.03489	-1.44935	0.575899	1.26751	-0.125469	0.976623
179	Rc3h2	-1.05784	-0.475868	-0.248576	-1.13795	0.024146	1.00056	-1.41861	-0.174388	-0.391508	1.11881	1.24636	1.51486
180	Mecp2	-1.54608	-1.33352	0.123635	0.570382	-0.368956	1.20283	-0.663432	-0.980067	0.658611	0.81727	-0.0312995	1.55063
181	Rc3h1	-1.56388	-1.19355	0.0125518	-0.398898	0.229553	0.912507	-0.911004	-0.809202	0.175352	1.31485	0.697231	1.53448
182	Cpeb4	-1.64613	-1.49922	0.343555	0.658532	-0.019194	1.11409	-0.750099	-0.87159	0.84945	0.542966	-0.100928	1.37857
183	Cpeb3	-1.887	-0.537596	0.61803	-0.283647	-0.177358	1.49696	-1.35079	-0.441167	0.788704	0.699009	-0.0574815	1.13235
184	Nova2	-1.97276	-0.423008	0.0561946	0.460196	-0.0503313	1.42826	-1.42436	-0.63385	1.15746	0.617222	0.066505	0.718474
185	Eif4b	0.939911	0.296794	-1.75895	-0.14553	0.568132	1.94461	0.179698	0.420344	-1.21029	-1.00644	0.105377	-0.333662
186	Ddx25	-1.26813	-1.4391	-0.75186	-0.771888	1.26779	1.42935	0.495447	-0.376129	-0.464398	-0.065711	1.04879	0.895828
187	Larp4b	-1.4183	-0.890327	0.95551	0.0790858	-0.376875	1.38413	-1.36139	-0.937112	0.878378	0.463471	-0.00162315	1.22504
188	Celf1	-1.44273	-1.18553	0.47168	-0.260705	-0.305389	1.33662	-0.784716	-1.05064	0.774989	0.879769	0.068705	1.49795
189	Msi2	-1.28802	-0.684328	0.0339793	-1.08546	0.104814	1.20976	-1.22329	-0.578467	0.237308	1.02013	0.513821	1.73976
190	Scaf8	-1.4575	-1.63299	0.431596	0.317137	-0.388893	1.14835	-0.436887	-0.973607	0.451303	0.816267	0.171504	1.55372
191	Fip1l1	-1.11732	-1.90433	0.0949463	0.252277	0.622892	1.1767	-0.829469	-1.15673	0.74065	0.609615	0.445219	1.06555
192	Eif4e	0.896735	0.732221	-0.812845	-2.12439	0.668598	-0.201786	0.167836	0.983334	-1.26729	-0.273089	1.14695	0.0837278
193	Mbd2	0.566055	-0.461803	-0.239357	-2.15607	0.761713	1.15657	-0.604883	-0.128397	-0.992253	-0.0645914	1.33853	0.824485
194	Lactb2	0.558526	-0.836438	0.34681	-1.99187	0.656933	0.848868	-0.292396	-0.747773	-0.786381	-0.177975	0.700262	1.72144
195	Auh	-0.446441	-1.05085	-0.605616	0.585558	2.35424	1.32723	-0.0668139	-0.508574	-0.507643	-0.838026	0.342216	-0.585282
196	Stau2	-1.41861	-1.61556	-0.409267	-0.789408	0.9032	0.801353	-0.0655231	-0.00262727	-0.4713	0.511148	0.846365	1.71023
197	Sbds	0.746358	-0.315462	-1.0625	-1.7235	1.58613	0.0832621	1.19314	0.37321	-0.934847	-0.688455	0.888444	-0.145788
198	Thumpd1	-0.680406	0.448933	-1.5917	-1.70891	0.734141	0.166648	0.639491	0.826058	-1.13646	0.498084	1.07017	0.733946
199	Dhx40	0.505472	-0.188303	-0.579684	-1.88877	0.748874	1.29929	-0.957864	-0.584254	-0.883906	0.357742	0.961273	1.21013
200	Mtif3	1.4242	0.516742	-0.907388	-1.33036	1.0015	0.00181135	1.10817	0.313755	-0.425036	-1.75767	0.532297	-0.478017
201	Caprin2	-1.79284	-0.79616	0.545123	0.949483	-0.0885251	1.14383	-0.703449	-1.32546	0.862627	1.19087	-0.326612	0.341106
202	Ddx39b	0.0589792	-0.112008	0.79442	2.07274	-0.461778	-0.196156	-0.0677857	-1.33704	1.27043	0.152292	-1.00909	-1.16499
203	Nol9	-0.263677	-1.7626	1.22375	1.50141	-0.684897	-0.268641	-0.0762457	0.291457	1.55828	-0.250821	-0.903118	-0.364901
204	Per2	-0.63058	-0.109153	1.5967	1.24418	-1.38371	0.450135	0.00986598	-0.7918	1.25897	0.043857	-1.45098	-0.237494
205	Celf5	-1.33178	-1.17128	-1.05645	1.23347	1.19938	-0.15785	-0.170276	-0.745392	0.187777	1.75857	0.0604173	0.193426
206	Snrnp70	-0.238894	-0.262911	0.828375	1.72145	-0.924199	-0.238256	-0.684058	-1.03746	1.69775	0.740713	-0.965632	-0.636867
207	Gspt2	-0.935484	-1.50121	1.37255	0.0366523	1.0728	0.235999	-0.304269	-1.35163	0.0590238	0.721239	-0.741976	1.33631
208	Dna2	-0.479165	-0.367723	1.02058	1.57057	-0.289767	0.5571	0.270239	-1.14481	1.25565	0.309602	-1.46357	-1.23871
209	Eif2ak4	-1.70762	-0.855932	0.811438	1.46317	-0.898702	0.461663	-0.703667	-0.875814	0.17066	1.33269	0.134377	0.667736
210	Ddx11	-1.0945	0.570041	0.790675	1.45249	-0.536615	0.10765	0.851339	-0.785239	1.40665	-0.34755	-1.00026	-1.41469
211	Dazap1	-0.156906	0.537026	0.55776	1.01541	-0.676256	-0.602011	-0.450354	0.819341	1.17192	1.01957	-1.5743	-1.6612
212	A1cf	-1.35379	-1.61328	0.0437424	1.1895	0.788261	0.7712	-0.995931	-1.01386	0.64611	1.00669	-0.146502	0.677866
213	BC005561	-1.4779	-1.47176	0.333928	0.770248	-0.401503	0.428939	-0.545244	-1.0597	0.433069	1.54986	0.194188	1.24586
214	Zfp36	1.47427	-0.317933	1.19073	1.25506	-0.734031	-0.946422	0.633738	-0.652483	0.0918357	0.512356	-1.42211	-1.085
215	Cpsf7	-1.14161	-1.01616	0.712106	0.797421	-0.463773	0.535938	-0.940483	-1.04752	1.75126	1.09262	-0.747001	0.467206
216	Mettl3	-1.0007	-1.26129	-0.487458	1.56934	-0.282211	-0.780567	-0.292956	-0.754322	1.61471	1.13241	-0.132483	0.675527
217	Gtpbp2	-0.397894	-1.04953	0.801762	1.52255	-0.369848	-0.256628	0.0722997	-1.29576	2.05868	-0.0273561	-0.745259	-0.313023
218	Pan3	-1.20663	-0.785787	0.45072	0.382764	-0.696796	0.0605531	-1.31038	-1.10178	0.977881	1.51632	0.390835	1.3223
219	Nxf1	-0.8813	-0.770184	0.587879	1.50467	-0.549137	0.354894	-1.06506	-1.48044	1.38557	0.961288	-0.483377	0.435193
220	Srrm1	-0.794471	-0.93931	0.64408	0.592018	-0.58258	0.678701	-1.34784	-1.25943	1.57438	1.2333	-0.398603	0.599762
221	Lin28a	-0.903175	-0.00934065	0.26039	1.00374	-0.850479	0.469056	-0.512504	-1.27477	2.12613	0.368394	0.495627	-1.17307
222	Tnrc6c	-1.2618	-1.16199	0.462121	1.58764	-0.340799	0.943015	-0.818631	-1.05898	1.16979	0.731572	-0.669619	0.41769
223	Prpf39	-0.864996	-0.931721	0.645982	-0.139465	-0.392867	0.333384	-1.11259	-1.29681	0.892134	2.04331	-0.0634164	0.887051
224	Larp1	-0.300886	-1.13817	1.02579	1.30116	-0.176111	0.952573	-0.648743	-1.31711	1.61694	-0.0353877	-1.05215	-0.227918
225	Pabpn1	0.38704	0.330974	0.495158	1.5864	-0.473505	-0.45041	-0.263535	-1.32774	1.60662	0.504758	-1.28017	-1.11559
226	Secisbp2	-1.02211	-1.44734	0.915365	1.39533	-0.293988	0.442363	-0.673457	-1.30947	1.34118	0.683238	-0.439354	0.408241
227	Arhgef28	-1.25744	-1.44294	0.459647	1.19798	-0.430488	1.06907	-0.499504	-1.16385	1.4399	0.518416	-0.398173	0.507379
228	Rbmx	-1.10235	-0.822455	0.661188	0.709626	0.0181398	0.113381	-1.06981	-1.38748	1.74158	1.34892	-0.429411	0.218667
229	Aqr	-1.70431	-1.15618	0.491237	0.949438	-0.307558	1.23434	-0.535814	-1.11478	1.11089	0.715985	-0.420809	0.737563
230	Esrp1	-0.567414	-1.063	0.80277	0.775555	-0.0119762	1.46134	-0.848246	-1.82755	1.36128	0.169487	-0.437081	0.184835
231	Tia1	-0.836955	-1.02836	0.791317	0.568633	-0.439557	0.503637	-1.11309	-1.3776	1.22052	1.62928	-0.488655	0.570824
232	Sfswap	-0.885079	-0.977473	0.799539	1.42637	-0.362291	0.289029	-0.339396	-1.39452	1.71605	0.81305	-0.785446	-0.299841
233	Luc7l	-1.15138	-1.08885	0.92977	0.753005	0.0450981	0.312898	-0.784651	-1.59578	1.21477	1.3833	-0.459512	0.44133
234	Son	-1.38208	-1.16109	0.697847	1.14426	-0.501502	0.808167	-0.91289	-1.09584	0.96733	1.13964	-0.455319	0.751477
235	Synj2	-1.36605	-1.75235	0.496747	1.23523	-0.205234	1.14558	-0.0166238	-1.06666	1.09669	-0.0872599	-0.215756	0.735678
236	Eif4g3	-0.935904	-1.39671	0.792576	1.40294	-0.533742	0.964594	-0.781288	-1.23448	1.03585	0.53931	-0.579481	0.726336
237	Nup98	-1.64528	-1.34809	0.553417	0.627573	-0.457845	1.2735	-0.633039	-0.931882	1.10018	0.668665	-0.196562	0.989361
238	Trub1	-1.1638	-1.47711	0.372412	1.41429	0.684279	0.976861	-0.785913	-1.44443	0.82012	0.515306	-0.313973	0.401952
239	Adarb1	-1.36061	-1.49276	0.111859	1.43927	0.0900232	1.0794	-0.151614	-1.47998	1.03746	0.115812	0.0111354	0.600005
240	Ddx55	-0.290415	-1.63846	0.70456	0.0934701	-0.505674	0.47512	-0.60834	-1.495	1.43583	1.55038	-0.120861	0.39938
241	Gemin5	-0.892549	-1.09022	0.90388	1.40008	-0.384085	-0.214688	0.289398	-1.26345	1.5854	0.539892	-1.20406	0.330403
242	Dicer1	-1.27593	-1.31967	0.624814	1.02691	-0.421581	1.21137	-0.634735	-1.1887	1.15191	0.656687	-0.605486	0.774416
243	Srsf6	-0.518126	-0.955362	0.815759	0.0500489	-0.623896	0.341853	-1.24413	-1.22925	0.871127	2.08344	-0.244527	0.653061
244	Pcid2	-0.547413	-1.696	1.08413	0.275433	0.393715	0.15164	0.216663	-1.8609	1.10516	1.13376	0.287369	-0.543544
245	Adat1	-0.731473	-0.619434	0.552689	1.27915	-0.225253	-0.159809	-0.0638648	-1.32412	2.29261	-0.396244	-0.89806	0.293813
246	Smg7	-1.40454	-1.07228	0.453649	1.32863	-0.586751	0.975264	-0.885562	-1.02392	1.04001	0.897584	-0.51391	0.791826
247	Zc3h7a	-0.572581	-0.894776	1.44036	0.18141	-0.709105	0.62683	-1.45272	-1.38432	0.955249	1.32547	0.0763901	0.407793
248	Dusp11	-0.861889	-1.05374	0.560461	0.396918	-0.862162	0.550952	-1.19094	-0.79694	1.11097	1.62988	-0.622285	1.13877
249	Dhx35	-0.958196	-1.01457	-0.159862	1.54431	-0.65481	0.415098	-0.302785	-1.3994	1.88786	0.64925	0.0486035	-0.0554987
250	Casc3	-0.809966	-1.45458	0.937733	1.20491	-0.2402	0.830974	-0.370143	-1.51316	1.4886	0.526857	-0.455469	-0.145548
251	Fam120a	-1.02744	-0.557365	1.29382	0.120989	-0.771163	1.12001	-1.27903	-1.27303	1.0776	0.829577	-0.430855	0.896892
252	Cpeb1	-1.0106	-1.03418	0.888115	0.84065	-0.477038	1.32311	-0.590563	-1.62569	1.13667	0.698001	-0.645923	0.497449
253	Dqx1	-0.658814	-0.543572	0.746213	1.54009	-0.337034	-0.275659	-0.173443	-1.25213	1.62513	1.11293	-1.09651	-0.687206
254	Sf1	-0.875901	-0.601305	0.43786	1.21863	-0.733825	1.07124	-0.504635	-1.41668	1.62619	0.905287	-0.835271	-0.291591
255	Stau1	-0.686501	-1.19026	0.946885	0.617892	-1.57849	0.839268	0.149523	-1.21233	1.46141	0.940283	0.0614505	-0.349133
256	Ccnt1	-1.26406	-1.59956	0.774958	1.43516	-0.189018	1.28743	-0.302561	-0.962244	0.847815	0.132036	-0.681495	0.521543
257	Dgcr8	-0.154893	-1.83714	1.06318	1.28419	-0.0962464	0.506898	-0.547776	-1.3405	1.02274	0.864037	-0.814349	0.0498593
258	Tert	-1.34549	-1.60803	0.306263	1.0615	-0.195327	0.495717	-0.214777	-0.603267	2.04385	0.547481	-0.459895	-0.0280152
259	Hnrnph1	-0.69505	-0.683626	0.903214	-0.248231	-0.484732	0.142346	-1.30707	-1.29911	1.23517	1.92253	-0.0313708	0.545931
260	Sepsecs	-1.19895	-1.51082	0.498017	1.14059	-0.351361	1.21096	-0.588089	-1.19936	1.11884	0.608816	-0.454881	0.726228
261	Baz2a	-1.3996	-1.20707	0.902872	1.51483	-0.643267	0.711655	-0.528733	-0.833433	1.25832	0.507414	-0.732637	0.449648
262	Iars2	-0.949877	-0.930343	1.20643	1.51935	-0.128417	0.118243	-0.32199	-1.59688	0.771338	0.435125	-1.05956	0.936575
263	Dhx37	-0.488788	-0.937478	0.231895	1.87955	-0.245084	-0.382595	-0.276531	-1.21007	1.98046	0.280699	-0.0987086	-0.733345
264	N4bp1	-1.57832	-1.61868	0.817756	0.783767	0.0221497	1.27128	-0.179114	-1.01722	1.0581	0.381362	-0.543059	0.601981
265	Pum1	-1.18823	-0.819567	0.625701	1.02364	-0.640231	1.16427	-1.16367	-1.13784	1.26846	0.595494	-0.592802	0.864786
266	Mir186	-0.822758	-0.885438	1.80645	-0.044831	-0.880994	0.820228	-0.992056	-1.02389	0.721894	0.623154	-0.569973	1.24822
267	Dhx33	-0.835356	-1.23864	0.6518	1.16577	-0.6295	-0.000417419	-0.679509	-1.27285	1.64539	1.23671	-0.387922	0.344529
268	Zc3h11a	-1.10719	-1.12617	0.540257	0.370505	-0.70535	0.678071	-0.921086	-1.23162	0.766915	1.67962	-0.0993582	1.15541
269	Iars	-0.154308	-0.805685	1.40501	1.49403	-0.328061	0.911456	-0.219066	-1.21529	1.00811	-0.0893542	-1.56003	-0.446817
270	Ddx51	-0.773475	-2.03305	-0.089623	1.11782	-0.52462	0.487259	0.22985	-0.942998	1.66595	0.638531	0.529257	-0.304904
271	Patl1	-1.56532	-1.65534	0.846951	0.101874	0.167099	1.0098	-0.553723	-0.867011	1.14896	0.608804	-0.327443	1.08536
272	Prpf8	-1.31398	-1.06912	0.847336	1.42383	-0.53354	1.15301	-0.46943	-1.21947	1.23458	0.250399	-0.615843	0.312218
273	Prpf40b	-0.821142	-0.579579	0.650636	1.98448	-0.535916	0.316794	-0.448987	-1.03835	1.77207	-0.0534472	-0.480168	-0.766394
274	Srsf5	-0.997141	-0.977488	0.611982	1.00794	-0.611562	0.57124	-1.02636	-1.38575	1.18399	1.53835	-0.284535	0.369334
275	Kdm1a	-1.16963	-0.237194	0.713382	1.0538	-0.632975	1.31702	-0.902308	-1.63804	0.877081	1.04598	-0.643212	0.216088
276	Ddx17	-1.02907	-1.17027	0.772573	1.114	-0.514958	0.482813	-0.699127	-1.35583	1.3971	1.14947	-0.632072	0.485365
277	Alkbh1	-0.447454	-1.30329	0.731124	0.852269	0.126013	0.509122	-0.17869	-2.2205	1.05738	0.831708	-0.608138	0.650446
278	Ilf3	-1.51723	-1.20725	0.336747	1.6844	-0.120146	0.829262	-0.353902	-0.9891	1.42584	-0.117032	-0.453317	0.481729
279	Rnf20	-1.08919	-1.03991	0.600979	0.253111	-0.620985	1.33786	-0.537128	-1.38501	0.818971	1.49856	-0.624014	0.786764
280	Tep1	-1.13139	-1.12809	0.651556	1.9207	-0.325294	0.507152	-0.666414	-0.919846	1.37608	0.384655	-0.790129	0.121023
281	Ep300	-1.48459	-1.17621	0.490161	0.922361	-0.435381	1.21835	-0.836207	-1.09685	1.21917	0.484185	-0.278186	0.973182
282	Rbm26	-1.02451	-1.20308	0.956684	-0.0424701	-0.503066	0.963015	-1.01208	-1.0746	0.479943	1.39574	-0.328437	1.39286
283	Cpsf3	-0.883055	-0.00758195	1.02231	1.27889	-0.453506	1.24934	-0.47932	-1.59294	0.699069	0.868633	-1.2474	-0.45445
284	Dhx57	-1.7989	-1.34794	0.84446	0.632407	-0.692802	0.826388	-0.444416	-0.400156	1.10335	1.22898	-0.516292	0.564922
285	Ankrd17	-1.6722	-0.842143	0.777187	0.792224	-0.72816	1.08786	-1.02343	-0.845476	0.905052	0.943651	-0.365915	0.971345
286	Trmt1l	-1.59265	-1.03745	0.814541	0.233292	0.232415	0.717564	-0.709005	-1.18166	0.960059	1.46214	-0.703511	0.80427
287	Gfm2	-1.03644	-0.400825	1.13699	1.30883	-0.635027	1.27611	-0.571438	-1.68192	0.963251	0.382653	-0.704687	-0.0374988
288	Cluh	-1.24059	-1.39269	0.224747	1.79646	0.542718	0.624831	-0.208101	-1.32614	1.13885	0.494472	-0.349007	-0.305555
289	Mov10	-1.42453	-0.982633	0.141221	2.31855	0.0519627	-0.186906	-0.485567	-0.729831	1.30685	0.213752	-0.223378	0.000501428
290	Sugp2	-0.844172	-1.27618	0.996265	1.41495	-0.454378	0.214845	-0.312207	-0.918282	1.85539	0.467697	-0.850596	-0.293335
291	Rbm5	-1.0155	-1.1311	0.55025	1.15215	-0.601893	0.348692	-0.948166	-1.24405	1.5721	0.993194	-0.393757	0.718085
292	Ccnt2	-1.01221	-1.20754	0.641563	0.902296	-0.517896	0.799377	-0.87869	-1.27152	1.20387	1.19983	-0.670021	0.810937
293	Prpf4	-1.04423	-0.370043	0.824435	1.0524	0.0265942	1.08209	-0.453547	-1.32709	0.894779	0.8216	-1.81079	0.303809
294	Tnrc6a	-1.51368	-0.990163	0.599755	1.08026	-0.681015	0.467153	-0.839258	-1.06096	1.37036	1.09972	-0.262563	0.730385
295	Safb2	-0.734471	-0.677868	0.863093	1.91463	-0.877183	0.440522	-0.365732	-1.21154	1.51522	0.205146	-0.773451	-0.298368
296	Ddx5	-1.26003	-0.964233	0.906379	0.625347	-0.556193	0.492692	-0.922388	-1.27336	1.08043	1.56931	-0.382829	0.684875

## Sheet: Table S2B
Table S2B: RBPs cycling in WT islets, with altered expression in Bmal1-/- vs WT β-cells
B	Gene	Log2 fold change Bmal1-/-	P-adj Bmal1-/-	Z-score TPS 40	Z-score TPS 44	Z-score TPS 48	Z-score TPS 52	Z-score TPS 56	Z-score TPS 60	Z-score TPS 64	Z-score TPS 68	Z-score TPS 72	Z-score TPS 76	Z-score TPS 80	Z-score TPS 84
1	Prpf39	-0.577192	0.000914576	-0.864996	-0.931721	0.645982	-0.139465	-0.392867	0.333384	-1.11259	-1.29681	0.892134	2.04331	-0.0634164	0.887051
2	Dhx40	0.811244	1.18e-23	0.505472	-0.188303	-0.579684	-1.88877	0.748874	1.29929	-0.957864	-0.584254	-0.883906	0.357742	0.961273	1.21013
3	Pum1	0.712986	5.78e-11	-1.18823	-0.819567	0.625701	1.02364	-0.640231	1.16427	-1.16367	-1.13784	1.26846	0.595494	-0.592802	0.864786
4	Adarb1	0.639521	1.06e-07	-1.36061	-1.49276	0.111859	1.43927	0.0900232	1.0794	-0.151614	-1.47998	1.03746	0.115812	0.0111354	0.600005
5	Supt4a	0.822148	4.7e-13	1.45847	1.58111	-1.25596	-0.655519	0.805747	-0.949298	0.796657	0.277751	-0.411843	-1.10463	0.261036	-0.803518
6	Mrps7	0.689994	5.64e-09	2.13096	1.49409	-0.391906	-0.765508	0.13225	-0.857128	0.738428	0.310837	-0.425568	-0.771198	-0.64795	-0.947302
7	Jmjd6	0.742138	5.4e-17	1.90194	1.61243	-0.200745	-0.317563	-1.228	-1.17192	0.429233	-0.331512	0.152932	-0.108089	0.391604	-1.13031
8	Dusp11	-0.586814	1.19e-06	-0.861889	-1.05374	0.560461	0.396918	-0.862162	0.550952	-1.19094	-0.79694	1.11097	1.62988	-0.622285	1.13877
9	Mov10	2.1732	8.58e-31	-1.42453	-0.982633	0.141221	2.31855	0.0519627	-0.186906	-0.485567	-0.729831	1.30685	0.213752	-0.223378	0.000501428
10	Prpf8	0.61553	9.17e-06	-1.31398	-1.06912	0.847336	1.42383	-0.53354	1.15301	-0.46943	-1.21947	1.23458	0.250399	-0.615843	0.312218
11	Phf5a	-0.621085	1.52e-06	1.45701	1.79891	-0.827062	-0.888943	0.516929	-0.18307	0.687951	0.409113	-0.247807	-0.757689	-0.408819	-1.55653
12	Lsm6	-0.615156	2.6e-07	1.12728	1.67631	-0.503243	-1.17186	0.700951	-0.923085	-0.057205	1.07575	-1.29147	-0.600089	0.599862	-0.633198
13	Hmgb1	-0.732845	6.3e-15	1.16261	1.08162	-0.819703	-1.41065	1.04291	-0.479742	0.39051	0.856357	-1.62736	-0.792728	0.579608	0.0165556
14	Gemin5	0.868695	3.7e-19	-0.892549	-1.09022	0.90388	1.40008	-0.384085	-0.214688	0.289398	-1.26345	1.5854	0.539892	-1.20406	0.330403
15	Tert	0.779352	0.000367355	-1.34549	-1.60803	0.306263	1.0615	-0.195327	0.495717	-0.214777	-0.603267	2.04385	0.547481	-0.459895	-0.0280152
16	Casc3	0.628381	7.67e-11	-0.809966	-1.45458	0.937733	1.20491	-0.2402	0.830974	-0.370143	-1.51316	1.4886	0.526857	-0.455469	-0.145548
17	Eif3f	0.719819	2.07e-11	2.38595	1.15639	-0.619578	-0.821285	-0.155007	-0.701007	0.516299	0.343226	-0.176878	-0.656927	-0.0269062	-1.24428
18	Hsp90aa1	-0.737571	8.53e-19	1.56291	0.592242	-1.11105	-1.41428	1.29544	-0.460086	0.331738	0.303478	-1.46432	-0.474275	0.701497	0.136704
19	Eif4a3	0.709157	9.26e-12	1.92455	1.14139	-0.368754	-0.360971	-0.112097	-0.606835	1.47563	0.0383934	-0.399898	-0.613338	-0.61853	-1.49954
20	Snrpe	-0.589621	0.0010205	1.67117	1.65508	-0.746184	-1.26375	0.71519	-0.778981	0.0994927	0.61458	-1.10178	-0.495931	0.189878	-0.558757
21	Rbmx	-0.926594	9.5e-33	-1.10235	-0.822455	0.661188	0.709626	0.0181398	0.113381	-1.06981	-1.38748	1.74158	1.34892	-0.429411	0.218667
22	Per2	-0.872143	1.19e-11	-0.63058	-0.109153	1.5967	1.24418	-1.38371	0.450135	0.00986598	-0.7918	1.25897	0.043857	-1.45098	-0.237494
23	Gtpbp2	0.601441	1.73e-09	-0.397894	-1.04953	0.801762	1.52255	-0.369848	-0.256628	0.0722997	-1.29576	2.05868	-0.0273561	-0.745259	-0.313023
24	Celf5	-0.796764	0.00044482	-1.33178	-1.17128	-1.05645	1.23347	1.19938	-0.15785	-0.170276	-0.745392	0.187777	1.75857	0.0604173	0.193426
25	Pabpc5	-2.46288	3.07e-06	-1.3697	-1.03706	0.0366172	-0.192038	-0.236811	1.01868	-0.682723	-1.18215	-0.219454	1.29402	1.17092	1.3997
26	Zc3h7a	-0.981197	1.68e-26	-0.572581	-0.894776	1.44036	0.18141	-0.709105	0.62683	-1.45272	-1.38432	0.955249	1.32547	0.0763901	0.407793
27	Ccnt2	-1.0802	2.96e-18	-1.01221	-1.20754	0.641563	0.902296	-0.517896	0.799377	-0.87869	-1.27152	1.20387	1.19983	-0.670021	0.810937
28	Esrp1	-3.99753	0.000780053	-0.567414	-1.063	0.80277	0.775555	-0.0119762	1.46134	-0.848246	-1.82755	1.36128	0.169487	-0.437081	0.184835
29	Snrpa1	-0.581657	3.16e-07	1.73193	1.64862	-0.221971	-0.673179	-0.618644	-1.22987	0.744029	0.576468	-0.919833	0.0410947	-0.00578528	-1.07285
30	Hsd17b10	0.756715	2.5e-09	1.93573	1.32174	-0.377754	-0.742684	0.726233	-0.855963	0.535437	0.524692	-0.811252	-1.09392	-0.101886	-1.06037
31	Cluh	0.767213	2.96e-12	-1.24059	-1.39269	0.224747	1.79646	0.542718	0.624831	-0.208101	-1.32614	1.13885	0.494472	-0.349007	-0.305555
32	Arc	-1.17823	6.22e-10	0.803307	1.73519	0.208954	-0.815964	0.180979	-0.990804	0.658376	0.387909	1.01477	-0.948361	-1.66975	-0.564607
33	Qars	0.776066	1.28e-18	1.76591	1.82761	-0.551316	-0.297431	-0.00945832	-0.218177	0.849726	0.0482521	-0.541717	-1.04833	-0.513142	-1.31193
34	Tsr1	-0.967802	3.75e-34	1.15128	1.81679	-0.316815	-1.44284	-0.387773	-0.398496	0.480909	1.02868	-1.37689	-0.70973	0.378688	-0.223804
35	Nol12	-1.24997	9.08e-21	1.99433	1.67707	-0.68618	0.0474662	0.0922902	-0.508779	0.642641	0.0620593	-0.725203	-0.568437	-0.740831	-1.28643
36	Tnrc6c	0.598211	1.52e-07	-1.2618	-1.16199	0.462121	1.58764	-0.340799	0.943015	-0.818631	-1.05898	1.16979	0.731572	-0.669619	0.41769
37	Aff2	-2.29743	6.82e-19	-0.569783	-0.945175	-0.097973	0.45185	-0.263587	2.29872	-1.01638	-1.35426	0.441473	0.134552	-0.135891	1.05646
38	Arid5a	-0.848095	1.34e-05	1.40653	1.36018	-0.0630522	-0.563471	-0.608096	-1.96692	0.63782	0.807587	-0.299174	0.404468	0.0238284	-1.13969
39	Rps14	0.659154	0.0169115	1.99011	1.20605	-0.805688	-0.528867	0.803917	-0.682917	0.727126	0.417245	-0.911878	-0.982805	-0.239399	-0.992899
40	Eif3l	-0.565138	4.65e-11	1.93536	1.55305	-0.71715	0.487375	-0.289865	-0.764938	0.358388	-0.320406	0.469906	-0.441823	-0.820228	-1.44967
41	Tia1	-0.983509	5.22e-12	-0.836955	-1.02836	0.791317	0.568633	-0.439557	0.503637	-1.11309	-1.3776	1.22052	1.62928	-0.488655	0.570824
42	Isg20	-2.42798	1.49e-36	1.7776	1.75435	-0.397401	-0.630779	0.293119	-0.632383	0.550891	0.511505	-1.27222	-0.795086	-0.238759	-0.92083
43	Arhgef28	-1.9202	5.94e-16	-1.25744	-1.44294	0.459647	1.19798	-0.430488	1.06907	-0.499504	-1.16385	1.4399	0.518416	-0.398173	0.507379
44	Hnrnph1	-0.678195	5.2e-12	-0.69505	-0.683626	0.903214	-0.248231	-0.484732	0.142346	-1.30707	-1.29911	1.23517	1.92253	-0.0313708	0.545931
45	Rrp9	-0.554391	0.00106649	1.4922	0.66614	-0.355821	0.0452182	-1.20098	-1.16448	1.12616	1.30874	0.543828	-0.64606	-1.0827	-0.732237
46	Srsf6	-0.591069	5.8e-13	-0.518126	-0.955362	0.815759	0.0500489	-0.623896	0.341853	-1.24413	-1.22925	0.871127	2.08344	-0.244527	0.653061
47	Lsm7	-0.609248	0.00329916	1.55228	1.41835	-0.152832	-1.1872	0.467004	-0.335812	0.34623	1.0936	-0.989199	-0.879473	-0.0111664	-1.32178
48	Dqx1	-2.96979	0.000561999	-0.658814	-0.543572	0.746213	1.54009	-0.337034	-0.275659	-0.173443	-1.25213	1.62513	1.11293	-1.09651	-0.687206
49	Mir186	-2.27659	0.000964315	-0.822758	-0.885438	1.80645	-0.044831	-0.880994	0.820228	-0.992056	-1.02389	0.721894	0.623154	-0.569973	1.24822
50	Alkbh1	-1.09835	7.93e-20	-0.447454	-1.30329	0.731124	0.852269	0.126013	0.509122	-0.17869	-2.2205	1.05738	0.831708	-0.608138	0.650446
51	Msi2	0.731724	5.56e-07	-1.28802	-0.684328	0.0339793	-1.08546	0.104814	1.20976	-1.22329	-0.578467	0.237308	1.02013	0.513821	1.73976
52	Rbm26	-0.754281	3.83e-09	-1.02451	-1.20308	0.956684	-0.0424701	-0.503066	0.963015	-1.01208	-1.0746	0.479943	1.39574	-0.328437	1.39286
53	Srp9	-0.783145	6.77e-09	2.23725	1.22681	-0.584043	-0.735105	0.768636	-0.497858	0.424757	0.12991	-0.95726	-0.84963	-0.223178	-0.940296
54	Rbms2	1.04846	6.82e-17	1.09844	1.25906	-0.244658	-0.894991	-0.642651	-1.87903	1.09653	1.30105	-0.198523	0.0681147	-0.49568	-0.467663
55	Srsf5	-0.793266	3.4e-31	-0.997141	-0.977488	0.611982	1.00794	-0.611562	0.57124	-1.02636	-1.38575	1.18399	1.53835	-0.284535	0.369334
56	Nova2	1.37038	3e-26	-1.97276	-0.423008	0.0561946	0.460196	-0.0503313	1.42826	-1.42436	-0.63385	1.15746	0.617222	0.066505	0.718474
57	Xpot	-0.62358	6.7e-17	-1.61742	-1.51681	0.581564	0.432351	-0.576147	1.29022	-0.16933	-1.05088	0.58299	0.871621	0.0192329	1.15261
58	Samd4	-1.61621	9.11e-05	1.45142	0.865161	-0.141638	-0.935047	-1.21346	-1.7167	0.222448	1.40859	-0.39761	0.758872	-0.245251	-0.0567833
59	Calr	-0.806046	1.4e-18	1.79793	2.01404	0.629869	-0.229511	-0.775994	-0.634756	0.0321006	-0.218516	-0.21906	-0.44413	-0.806444	-1.14553
60	Synj2	0.694543	0.00437244	-1.36605	-1.75235	0.496747	1.23523	-0.205234	1.14558	-0.0166238	-1.06666	1.09669	-0.0872599	-0.215756	0.735678
61	Thrap3	0.000348775	0.998196	-1.24594	-1.1741	0.759169	0.738238	0.00859239	1.70254	-0.711606	-1.33134	1.01418	0.347308	-0.608188	0.501146
62	Ascc1	0.668331	1.38e-08	1.65834	1.33144	-0.685665	0.130808	0.709712	0.0357348	0.652693	0.35984	-0.64491	-1.61327	-1.10759	-0.827135
63	Rpl19	0.641381	2.84e-05	1.96631	1.23756	-0.735147	-0.788937	0.509128	-0.724677	0.690194	0.719096	-0.894151	-0.955364	-0.0511042	-0.972905
64	Raly	0.613291	1.28e-08	1.77428	1.18563	-0.778435	-0.999787	0.275592	-0.956707	0.735688	1.10897	-0.239561	-0.674515	-0.195042	-1.23611
