# Supplementary material for: A role for alternative splicing in circadian control of exocytosis and glucose homeostasis
Source: Genes Dev. 2020 Aug 1;34(15-16):1089–105. doi: 10.1101/gad.338178.120 (PMC7397853; doi:10.1101/gad.338178.120)
Supplement: Supplemental Material [file supp_gad.338178.120_Supplemental_Table_S3.xlsx]

## Sheet: Table S3A
Table S3A: Genes with altered expression in Bmal1-/- and Clock-/- vs WT β-cells (same direction)
A	Gene	Log2 fold change Bmal1-/-	P-adj Bmal1-/-	Log2 fold change Clock-/-	P-adj Clock-/-
1	Kcnk1	-11.3206	2.06817e-20	-1.89204	2.05358e-33
2	Ndn	-9.94001	8.46008e-16	-5.19902	2.66566e-45
3	Tpbgl	-9.82585	4.41962e-15	-3.37948	9.55369e-20
4	Fxyd6	-9.6934	5.96161e-15	-1.74361	6.62925e-11
5	Ret	-9.58085	1.54032e-14	-4.57374	1.14224e-21
6	Tex13	-9.44869	4.38804e-14	-3.2165	1.26305e-17
7	Gas6	-9.14817	2.03168e-13	-9.64619	1.50064e-14
8	B4galnt4	-8.9245	6.86548e-13	-2.38576	7.33444e-20
9	Wscd1	-8.75239	8.55193e-12	-8.28862	1.94415e-10
10	Trim68	-8.68452	6.32973e-12	-1.72784	4.4179e-06
11	Clrn3	-8.57755	1.90155e-11	-8.11378	4.18727e-10
12	Rspo4	-8.55371	8.94693e-12	-2.15509	3.24345e-12
13	Rufy4	-8.53663	1.14019e-11	-4.73919	1.42721e-19
14	Gsn	-8.51262	2.73737e-11	-5.20523	6.87687e-10
15	Inha	-8.37328	2.92463e-07	-3.19133	0.00890642
16	Kcnk6	-8.35732	8.44573e-11	-4.0238	9.74051e-10
17	Celsr1	-8.25192	7.07488e-11	-4.58088	2.12118e-16
18	Kcnj12	-8.22335	1.95998e-10	-7.75958	3.68744e-09
19	Mfi2	-8.21238	1.75267e-27	-4.88572	1.89222e-54
20	Myrip	-8.15765	3.32889e-10	-4.83749	3.13724e-08
21	Tchh	-8.10406	6.43154e-14	-5.31457	9.07318e-25
22	Card10	-8.09781	4.14109e-10	-5.78675	8.50636e-07
23	Olfr1259	-8.09481	4.80805e-10	-4.45861	3.28575e-08
24	Csn3	-8.06678	5.59847e-10	-7.60301	9.7308e-09
25	Mfng	-8.02016	9.89012e-10	-6.5946	1.09952e-06
26	Tcerg1l	-8.00842	7.72035e-10	-6.58286	9.37102e-07
27	Kdelr3	-7.82583	3.33708e-76	-3.26074	1.80887e-98
28	Lif	-7.82515	1.95341e-09	-2.05038	0.000203636
29	Ccdc184	-7.74757	1.0451e-09	-2.59214	3.32215e-10
30	Parm1	-7.71839	2.35096e-52	-5.71989	6.95692e-73
31	Tmem47	-7.66429	2.63944e-12	-4.48225	1.15843e-19
32	Clec11a	-7.65217	7.93042e-09	-6.22661	5.61036e-06
33	Prkcdbp	-7.59951	4.34231e-08	-7.13574	5.03481e-07
34	Krt18	-7.5669	1.07523e-08	-2.24903	0.000365055
35	Cdh11	-7.56449	3.62509e-50	-1.8	9.67583e-31
36	F730016J06Rik	-7.52401	4.77679e-09	-5.18234	8.1477e-10
37	Agpat2	-7.5192	6.10869e-09	-2.21684	3.14368e-06
38	Arhgef10l	-7.46247	7.20754e-09	-6.1121	1.2308e-07
39	Zfp141	-7.2371	2.81213e-08	-4.28775	8.17853e-09
40	Gimap8	-7.22019	2.58464e-08	-4.55779	7.51548e-09
41	Rasgrp1	-7.15097	9.79926e-08	-2.52631	0.000586138
42	Rimklb	-7.07043	7.24205e-08	-2.09833	0.000114254
43	Gm13373	-7.06488	1.18121e-10	-1.13078	0.000442391
44	Kcnq2	-7.04697	4.01177e-15	-1.71431	5.91503e-09
45	Bahcc1	-7.04624	8.22796e-15	-9.01129	1.46639e-12
46	Gimap6	-6.96498	7.98459e-07	-6.50121	7.12307e-06
47	Gramd4	-6.92583	1.23182e-14	-2.05885	9.37597e-11
48	Glra1	-6.921	6.1282e-07	-3.61586	0.000415392
49	Slc30a2	-6.90093	4.25278e-07	-2.13118	0.00586734
50	Sorcs1	-6.87015	2.17802e-07	-5.51881	4.33527e-06
51	Gm12003	-6.86129	1.3004e-06	-3.20669	0.00145497
52	Lats2	-6.85724	1.76304e-07	-2.11977	0.00013508
53	Drd2	-6.83256	1.93251e-06	-3.5778	0.00124923
54	Pgr	-6.8253	1.06856e-06	-5.39973	0.0002127
55	Alpk1	-6.78978	1.3022e-06	-3.4478	0.000928565
56	Lfng	-6.77517	8.06313e-60	-5.72027	2.36404e-60
57	Raver2	-6.75997	1.99321e-09	-4.9591	1.25357e-10
58	C920025E04Rik	-6.54763	1.41155e-06	-5.17672	2.71695e-05
59	Apba2	-6.48918	7.50405e-06	-3.62179	0.00299583
60	Padi2	-6.48085	4.62186e-06	-2.58919	0.0077521
61	Pcsk6	-6.47874	2.33538e-06	-4.12311	2.36559e-05
62	Dusp26	-6.4204	8.83893e-06	-4.12326	0.00284977
63	Ifitm2	-6.41076	1.47733e-05	-4.9852	0.00132132
64	Ngfr	-6.39713	3.11692e-204	-3.80419	7.32761e-185
65	Sox6	-6.3913	2.1245e-06	-1.81214	0.0056139
66	Zfp951	-6.37679	7.57847e-12	-8.33526	1.13666e-10
67	Gm42686	-6.36882	1.85266e-05	-5.90505	0.000116638
68	Sult1d1	-6.33837	8.38977e-12	-8.3026	1.28984e-10
69	Col16a1	-6.28783	1.97716e-35	-4.18671	1.90318e-36
70	H2-Q10	-6.17733	8.62464e-15	-1.39441	3.58244e-05
71	C130074G19Rik	-6.1697	1.93129e-11	-1.18859	0.00119752
72	Evc	-6.16679	7.888e-08	-4.11366	4.62675e-08
73	Sstr1	-6.15677	5.90415e-06	-2.8024	0.000342267
74	Btnl7-ps	-6.15125	8.41006e-08	-3.51514	1.07354e-07
75	Arhgap36	-6.13561	1.24662e-167	-5.36243	4.81262e-150
76	Lgals2	-6.09995	8.94763e-123	-9.3642	3.93611e-27
77	Slc17a9	-6.06963	1.83454e-33	-1.46298	5.91024e-11
78	BC021891	-6.04291	9.27082e-06	-2.37254	0.0016617
79	Nid2	-6.01614	1.40068e-13	-6.53211	7.932e-09
80	Adamts10	-5.9923	1.97344e-07	-1.90941	0.000323189
81	Nptx2	-5.9513	4.99435e-163	-2.94511	6.49029e-98
82	Cdk18	-5.9101	3.22427e-16	-1.21981	0.000357492
83	A830019P07Rik	-5.88688	3.33968e-18	-7.86428	9.92706e-10
84	Gm43798	-5.87853	1.00951e-12	-7.27896	2.50669e-08
85	Fam107b	-5.83848	5.29592e-13	-1.44912	0.000116159
86	Ntn1	-5.8358	6.02218e-21	-5.57868	7.74465e-17
87	Gabbr2	-5.82475	1.95207e-236	-3.52187	8.23751e-122
88	Scn1b	-5.80283	4.89755e-15	-4.18447	4.02517e-14
89	Tifa	-5.65073	2.63789e-19	-2.48377	1.10128e-11
90	Gdf10	-5.63209	1.94412e-74	-6.61523	9.56151e-45
91	Krt90	-5.5687	0.000113571	-2.63911	0.00785449
92	Tex101	-5.52697	2.85644e-68	-6.11782	1.26265e-46
93	Phlda3	-5.52449	3.07485e-11	-3.13158	3.81877e-09
94	Arhgap42	-5.38989	0.000223929	-3.01846	0.00665703
95	Rph3a	-5.3678	9.03942e-20	-2.96475	7.40076e-15
96	Slc52a3	-5.34957	3.77872e-08	-2.04387	0.000215971
97	Creg2	-5.27397	3.52922e-12	-2.03548	5.68891e-06
98	Stk32b	-5.26061	8.75776e-10	-6.65325	6.23134e-07
99	Ptprv	-5.1945	2.98621e-05	-6.6036	3.44403e-06
100	Scrt2	-5.18214	3.4753e-32	-3.31946	7.26447e-25
101	Cyp2s1	-5.09915	3.96559e-05	-4.61666	0.000305714
102	Lrrc8c	-5.08157	7.54494e-24	-2.0253	2.53336e-11
103	BC026762	-5.03487	6.76938e-05	-4.58805	0.00048682
104	H2-M10.1	-4.90694	1.88448e-47	-1.92074	4.743e-17
105	Fbln7	-4.87263	1.355e-06	-1.91419	0.00318408
106	Insl5	-4.78125	6.52686e-13	-2.28389	5.94367e-07
107	Sulf2	-4.77706	5.36558e-60	-7.23822	8.68032e-26
108	Tub	-4.73841	1.74678e-09	-1.64474	0.0014012
109	Vmn2r96	-4.70565	2.7982e-26	-2.02905	1.17973e-09
110	Plvap	-4.70366	4.27988e-09	-4.53685	3.25883e-07
111	Pik3r5	-4.70032	2.6205e-50	-10.0708	6.13754e-16
112	Pcsk5	-4.69359	7.06729e-08	-2.3358	0.000135241
113	Necab2	-4.6679	2.38575e-156	-6.31829	1.6761e-105
114	Gdf2	-4.64981	7.75903e-44	-9.83854	3.25728e-15
115	C330018A13Rik	-4.63054	4.23518e-07	-2.87023	9.1633e-05
116	Ttyh1	-4.58778	1.27675e-159	-1.98941	1.28586e-58
117	Bcan	-4.5849	1.19263e-66	-2.34291	2.51761e-34
118	Prokr1	-4.55587	3.29737e-08	-7.24548	7.93051e-08
119	C1qtnf1	-4.55455	4.94296e-25	-3.44262	3.56958e-19
120	H2-Q6	-4.55121	7.52425e-185	-1.38408	1.28409e-30
121	Pcdhgb6	-4.52654	2.82534e-23	-2.47246	1.04313e-11
122	Ube2ql1	-4.52374	5.87183e-20	-3.94019	7.19404e-16
123	2900052L18Rik	-4.51058	8.74309e-08	-4.73339	4.45295e-06
124	Cxcl10	-4.45605	5.70854e-07	-1.58092	0.00865323
125	Lgr6	-4.44895	2.37234e-08	-1.59113	0.00342446
126	Aard	-4.44616	7.62243e-188	-6.76549	7.48385e-176
127	Igf1r	-4.42341	4.66688e-66	-1.31652	4.32336e-14
128	Zfyve28	-4.3843	3.57483e-08	-1.47995	0.00706454
129	Htr5a	-4.37783	6.1869e-12	-3.59038	2.67119e-09
130	Bcat1	-4.37546	1.09284e-194	-1.43972	1.15085e-31
131	Dbh	-4.36301	2.41256e-06	-2.5811	0.000504307
132	Faim2	-4.34097	1.75395e-07	-2.88498	4.00162e-05
133	Slit1	-4.31177	5.39014e-48	-4.89417	1.50411e-37
134	Slc13a3	-4.28869	5.34917e-05	-3.10263	0.000987597
135	H2-Q5	-4.2854	7.52289e-53	-1.05404	2.74956e-08
136	Slc6a5	-4.28265	6.45451e-05	-2.61439	0.00288178
137	Nr4a1	-4.27404	2.41138e-208	-1.37539	1.95613e-33
138	Ada	-4.24571	5.08067e-31	-1.09504	5.46065e-05
139	Klhl1	-4.24211	1.45166e-51	-3.00733	4.46205e-34
140	Adtrp	-4.16418	3.13963e-30	-2.02055	9.96637e-14
141	Serpinb1a	-4.13281	1.59316e-08	-2.63107	2.87978e-05
142	Akr1c18	-4.0512	2.40975e-13	-1.63257	8.46526e-05
143	Gm42853	-4.04997	2.95016e-06	-2.42074	0.000944794
144	Lrrtm1	-4.03311	4.01647e-05	-4.5538	0.00044121
145	Angptl8	-4.00808	1.59892e-40	-1.88661	6.51686e-15
146	Dtx4	-3.9638	7.44898e-13	-3.564	3.75351e-10
147	Gsdma	-3.94852	1.90209e-103	-4.8441	2.38288e-87
148	Mfsd2a	-3.94299	2.41403e-15	-1.09432	0.00342382
149	Sstr5	-3.93431	3.27143e-12	-4.21918	6.7175e-10
150	Dpys	-3.92115	4.431e-06	-2.16768	0.00213594
151	Cdhr5	-3.91252	9.1916e-98	-1.22525	3.7964e-17
152	Add2	-3.90278	1.34734e-07	-1.59537	0.00778187
153	Anks4b	-3.89593	2.86235e-22	-5.41733	6.25734e-16
154	Gm10710	-3.87518	0.00201449	-3.90358	0.00708265
155	Adgra2	-3.79011	2.00154e-07	-1.77587	0.00284372
156	Wnt9a	-3.7608	2.51166e-05	-2.27951	0.00391427
157	Iyd	-3.7519	3.40283e-18	-3.19966	1.25104e-13
158	Oprd1	-3.74188	7.21874e-71	-4.88958	9.39903e-58
159	Gpr142	-3.73751	1.11278e-13	-1.21845	0.00255704
160	Spns2	-3.7356	6.74802e-10	-1.27297	0.00799369
161	Gm37711	-3.72993	1.47694e-32	-4.93947	2.72819e-26
162	AI661453	-3.72344	2.23393e-12	-3.13715	3.59931e-09
163	Gm37773	-3.71069	4.9908e-12	-1.55618	0.000994132
164	Sdc3	-3.70172	2.20499e-273	-1.87226	4.86641e-88
165	Gm1043	-3.68823	0.00182298	-3.25294	0.00902012
166	Arhgap8	-3.67492	1.11768e-09	-2.11783	3.70568e-05
167	Clgn	-3.66975	1.62646e-197	-2.60224	4.56656e-111
168	Prss23	-3.66357	5.48899e-38	-1.97063	9.61597e-17
169	Csf1r	-3.65131	6.46031e-07	-3.86427	9.06989e-06
170	Npr2	-3.64626	5.08095e-46	-3.23649	2.04477e-35
171	Kcnma1	-3.62188	1.09828e-67	-2.19964	5.4739e-33
172	A830039N20Rik	-3.61766	5.07672e-25	-2.33878	5.6259e-14
173	Tmem132b	-3.58825	2.47007e-21	-4.50629	1.33742e-18
174	Mucl2	-3.58574	3.92669e-18	-4.4007	1.96162e-17
175	Lrrc8b	-3.54782	8.03842e-120	-1.47045	3.64515e-26
176	Galnt9	-3.52107	2.37116e-87	-3.75333	1.06029e-77
177	Pdzk1	-3.47203	1.3965e-105	-5.23717	1.46628e-91
178	RP24-235N21.4	-3.46604	0.000523416	-2.91185	0.00465369
179	A730060N03Rik	-3.46327	2.87048e-06	-6.00888	1.66455e-05
180	Unc5b	-3.45951	6.46991e-35	-2.65804	4.20909e-23
181	Olfm1	-3.41921	6.36465e-169	-1.73225	8.94365e-53
182	Ptchd1	-3.41241	0.000138939	-2.48877	0.00440098
183	Nr4a3	-3.36928	1.73814e-44	-2.51847	3.98462e-27
184	Hpcal4	-3.34743	0.000103796	-3.91189	0.000436116
185	Ccdc88b	-3.33646	9.88768e-08	-1.7278	0.00158195
186	Gm37928	-3.33412	1.24429e-53	-1.4778	1.0888e-15
187	Mdga1	-3.32633	8.80905e-13	-1.19802	0.00178459
188	Gipc2	-3.29569	3.74396e-06	-1.93041	0.0028092
189	Krt8	-3.26923	3.86449e-115	-1.26916	2.24756e-20
190	Arhgef38	-3.24951	0.000107895	-6.59388	3.8536e-06
191	Mgat5b	-3.23986	0.00020763	-3.52978	0.000626736
192	3632454L22Rik	-3.22604	3.09993e-20	-1.75271	3.66692e-08
193	Cpne5	-3.22182	3.24e-27	-2.53468	4.33107e-18
194	Kif21b	-3.2191	1.71575e-12	-2.1608	6.05058e-07
195	Rbp3	-3.2099	2.06212e-32	-2.70861	2.40735e-23
196	Myo15b	-3.20441	2.59229e-117	-3.14912	1.55787e-99
197	Ttc25	-3.19028	4.55132e-73	-4.00704	2.11278e-71
198	Gm26871	-3.1684	3.09349e-15	-1.60227	1.29788e-05
199	Spp1	-3.16293	2.53062e-21	-2.10942	2.91244e-11
200	Spink4	-3.10356	2.52074e-14	-3.19152	2.33552e-12
201	Nrg3	-3.07846	2.21407e-09	-2.27596	7.8406e-06
202	9030617O03Rik	-3.04511	1.02459e-08	-2.58373	2.47603e-06
203	Tmprss2	-3.0123	4.39629e-10	-1.72887	0.000110631
204	Samd5	-3.01047	1.01745e-18	-1.15413	0.000415864
205	Tescl	-2.99752	1.4496e-07	-2.04643	0.000210207
206	Gm26737	-2.99745	4.2941e-19	-1.22071	3.95751e-05
207	Sdk2	-2.99497	1.27722e-59	-7.22527	1.0411e-35
208	Ptpn5	-2.98622	5.48927e-23	-2.53442	1.70987e-16
209	Gm9	-2.98051	4.78175e-37	-9.84568	2.8053e-15
210	Gal	-2.97849	6.18009e-39	-2.21044	5.03698e-23
211	Ecel1	-2.96825	8.15426e-273	-2.99654	3.54636e-260
212	Rrad	-2.95093	3.34508e-12	-1.28879	0.000874334
213	Gm45019	-2.9358	8.53218e-07	-2.6029	3.68125e-05
214	Gbx2	-2.89777	2.34637e-06	-3.22298	8.74385e-06
215	Oit1	-2.8957	0.000814013	-3.21247	0.001916
216	A830018L16Rik	-2.88214	4.15982e-58	-1.41781	7.69941e-18
217	Tox2	-2.8753	4.46297e-09	-1.62343	0.000413721
218	D630023F18Rik	-2.87259	8.37699e-43	-2.89473	3.75374e-38
219	Zfpm1	-2.86571	1.78473e-10	-4.33908	4.46221e-12
220	Itpr3	-2.86374	8.13619e-18	-1.31838	1.09056e-05
221	Ptpn14	-2.86026	3.48233e-09	-1.89175	7.74833e-05
222	Tap1	-2.8525	3.3344e-37	-1.51687	5.39371e-14
223	Rhox2h	-2.83333	1.17783e-44	-2.80324	3.58498e-41
224	Sik1	-2.82309	6.83692e-53	-1.26553	6.05608e-13
225	Gpx3	-2.81506	3.43012e-13	-8.30606	9.3004e-11
226	Ccdc80	-2.80765	1.8857e-05	-2.07812	0.00162205
227	Mesp2	-2.80729	5.22053e-06	-1.56597	0.00804633
228	Dgkb	-2.80332	5.71278e-51	-2.12397	1.73649e-30
229	Gm10654	-2.79785	1.92089e-08	-1.85576	0.000133146
230	Gm6660	-2.79601	2.66206e-08	-5.28098	7.09509e-08
231	Mro	-2.76075	1.33813e-26	-1.27875	1.81688e-07
232	Lrtm2	-2.75888	3.23431e-17	-3.45446	7.17184e-17
233	Gast	-2.75782	2.67919e-10	-1.74044	5.1701e-05
234	Obsl1	-2.75493	1.03232e-62	-1.63844	6.25454e-26
235	Adamts2	-2.75158	6.56703e-09	-4.07522	2.76032e-09
236	Apob	-2.72405	1.44265e-06	-4.30935	2.47089e-07
237	Ndrg2	-2.72207	4.4586e-22	-2.67013	1.326e-18
238	4930573C15Rik	-2.67896	1.11671e-05	-1.56938	0.0084651
239	Nr1d2	-2.67314	2.1888e-92	-3.45433	1.64628e-137
240	Gm42902	-2.63436	1.04046e-09	-1.33961	0.00120035
241	H2-T10	-2.61952	0.00556474	-5.00496	0.00100161
242	Slc47a1	-2.61903	9.37479e-07	-4.4938	4.89843e-08
243	Bend6	-2.61434	4.68744e-49	-1.57606	9.72229e-21
244	Kcnq3	-2.58312	2.008e-40	-2.31759	8.11302e-32
245	Gm37859	-2.56597	0.000108033	-2.37571	0.000972435
246	Csf2ra	-2.56233	3.38508e-21	-1.9571	5.30702e-13
247	BC048546	-2.56086	6.38773e-09	-3.1077	5.65022e-09
248	Pcdh17	-2.53858	1.44841e-66	-1.52089	5.97758e-25
249	St3gal4	-2.53024	4.12718e-11	-1.85594	1.46758e-06
250	Rasgef1c	-2.51467	1.81989e-09	-2.2774	2.97138e-07
251	Hspb1	-2.49732	1.23875e-11	-1.61547	8.52074e-06
252	Phex	-2.49446	1.07522e-72	-1.19947	8.29474e-19
253	Rspo1	-2.48353	2.65061e-15	-5.17789	1.08635e-16
254	Adcy5	-2.46666	0.000881694	-3.89494	0.000357819
255	Pabpc5	-2.46288	3.06664e-06	-6.57218	1.08416e-06
256	Isg20	-2.42798	1.48829e-36	-1.40266	5.8939e-14
257	Stom	-2.41989	1.22055e-29	-1.60624	2.18253e-14
258	Nlrc5	-2.40899	7.05098e-14	-1.46783	3.70589e-06
259	Osgin1	-2.40853	4.2663e-06	-2.98974	3.13419e-06
260	Cdh23	-2.40797	1.92845e-22	-2.40727	1.09343e-19
261	Grem1	-2.40771	2.098e-08	-2.25828	9.24e-07
262	Gm8206	-2.40478	0.000616446	-3.94935	0.000230866
263	Adra2b	-2.40423	2.06703e-05	-1.6514	0.00425569
264	C230004F18Rik	-2.39975	3.33769e-05	-2.79721	2.54454e-05
265	Rnf138rt1	-2.39948	4.2183e-17	-1.25257	6.08052e-06
266	Col24a1	-2.39881	4.56957e-13	-1.78113	1.02717e-07
267	Kcne1	-2.38699	0.000477902	-1.90505	0.00796325
268	Rhox2a	-2.38523	3.09344e-09	-5.18952	4.36864e-10
269	Cacna2d4	-2.38514	0.00169206	-3.03187	0.000701604
270	Sema4f	-2.36766	2.37919e-17	-2.40269	1.20902e-15
271	Epha8	-2.36316	3.58606e-11	-2.23084	4.0198e-09
272	Alox5ap	-2.35726	1.20972e-28	-1.5529	2.14014e-13
273	Htra1	-2.3558	3.84294e-17	-1.1237	3.44004e-05
274	Pik3cg	-2.35442	1.52198e-22	-3.00142	2.61937e-25
275	Syt16	-2.353	0.00114466	-2.36815	0.00275199
276	4930586N03Rik	-2.35128	0.000175227	-2.5854	0.000311666
277	Kcnh3	-2.34761	0.000603015	-3.78605	3.80078e-05
278	3425401B19Rik	-2.33667	0.000179888	-4.96318	5.57784e-05
279	Tgfb2	-2.33614	4.16695e-41	-1.02714	4.69788e-09
280	Shisa7	-2.33605	1.62224e-21	-1.00136	2.82599e-05
281	Cpne2	-2.33298	1.86006e-13	-1.6761	1.69571e-07
282	1810008I18Rik	-2.33116	9.93591e-08	-3.33614	2.35038e-09
283	Gm20257	-2.31677	7.44238e-11	-1.40942	6.63467e-05
284	Gm7832	-2.30001	4.10208e-05	-2.06892	0.000576874
285	Neb	-2.2965	3.67828e-12	-1.82218	8.18184e-08
286	Per3	-2.29371	2.14265e-55	-1.86556	1.70168e-36
287	Rbfox1	-2.28694	0.000111316	-2.24264	0.000577907
288	Prss29	-2.2809	3.74392e-15	-5.29192	9.36933e-18
289	D130058E05Rik	-2.26933	6.31762e-06	-5.82646	9.44863e-07
290	Rnf112	-2.26635	7.25974e-45	-3.11882	2.81016e-58
291	Lrrk2	-2.247	5.81756e-28	-1.22193	1.09995e-09
292	Zcchc3	-2.24669	2.63055e-48	-3.93642	3.10407e-72
293	Sstr3	-2.24519	4.67675e-75	-1.14095	2.54827e-20
294	Cela1	-2.23964	2.36014e-08	-1.86046	9.0972e-06
295	4930557F10Rik	-2.23817	9.14274e-17	-2.59048	2.80078e-17
296	B3galt2	-2.23704	1.19256e-30	-1.03631	4.79652e-08
297	Stmn2	-2.21099	1.35743e-74	-1.36435	1.28912e-29
298	Srcin1	-2.21022	5.01965e-15	-1.76546	1.18513e-09
299	Chst9	-2.20539	0.0013178	-2.08643	0.00567217
300	Gcnt1	-2.20207	1.64084e-28	-1.21132	9.79032e-10
301	Slc16a14	-2.18124	6.78502e-06	-1.39187	0.00485455
302	Fam174b	-2.1736	1.80538e-127	-1.40215	6.92921e-54
303	Gpr176	-2.17292	7.38881e-08	-1.59067	0.000126614
304	Iqsec3	-2.1546	1.35783e-26	-9.13142	2.96225e-13
305	C77370	-2.15402	3.23654e-32	-1.56648	1.89261e-17
306	Syne4	-2.1497	6.34924e-09	-1.519	5.98191e-05
307	Tshr	-2.14848	0.00227812	-2.50951	0.0018132
308	Fev	-2.13521	4.69848e-08	-1.08395	0.00576016
309	Abcb1a	-2.13354	2.07968e-18	-1.4519	3.12872e-09
310	Ppfia4	-2.1316	1.33156e-08	-1.56319	5.24557e-05
311	Sox18	-2.1237	1.23333e-05	-3.68523	3.02851e-08
312	Lrrtm2	-2.12054	9.30341e-16	-2.13338	5.94516e-14
313	Cacna1e	-2.1187	2.68671e-11	-1.09438	0.000562087
314	Psmb8	-2.09831	2.36875e-07	-3.30671	1.94022e-09
315	Ttll9	-2.09432	7.55769e-08	-1.42583	0.000366115
316	Anks1b	-2.08413	1.54523e-28	-2.06841	5.54652e-25
317	Pet2	-2.08371	8.2011e-14	-2.04208	7.20453e-12
318	Derl3	-2.08341	1.45314e-46	-2.27621	3.37941e-48
319	Greb1	-2.05217	5.70535e-36	-1.27936	4.20255e-15
320	Gm44109	-2.04802	8.02155e-11	-1.15811	0.000302985
321	Myo18b	-2.03255	4.75339e-30	-1.0781	1.04729e-09
322	Htatip2	-2.02725	1.19263e-66	-2.11127	1.05874e-65
323	1500009C09Rik	-2.02671	1.09658e-06	-1.89002	2.33619e-05
324	Unc5d	-2.02321	1.16953e-31	-1.10559	1.94335e-10
325	Kl	-2.01464	4.37085e-42	-2.39263	4.20736e-49
326	Trpm2	-2.01235	2.37654e-06	-1.88116	3.83493e-05
327	Cdh7	-2.00449	3.70645e-29	-2.23076	6.11836e-32
328	Dpep1	-1.9984	7.42085e-24	-4.74901	3.84514e-39
329	Slco2a1	-1.98924	6.51062e-14	-3.07789	3.97656e-20
330	Spats1	-1.96177	3.14716e-05	-1.26637	0.0096244
331	Zfp804a	-1.95286	7.26554e-05	-1.46529	0.00471942
332	Has1	-1.95162	3.04309e-06	-5.02118	2.90067e-09
333	Smad3	-1.93687	4.07324e-07	-1.11393	0.00476957
334	Crispld2	-1.93543	7.02575e-06	-2.32012	2.9983e-06
335	Rhd	-1.93478	4.28944e-12	-1.29986	5.43497e-06
336	Gm2885	-1.93418	7.64099e-06	-2.0441	1.89317e-05
337	Prss35	-1.93416	0.00316954	-2.66241	0.00100574
338	Wnt5a	-1.93323	2.75534e-37	-1.43935	6.12501e-21
339	Vmn1r25	-1.92702	0.0086766	-6.48068	5.16015e-06
340	Gm43950	-1.92066	0.00416137	-6.49894	2.9983e-06
341	Creld2	-1.91863	1.35209e-60	-1.26235	1.58003e-26
342	Sema5a	-1.9167	4.03704e-22	-2.29775	4.22947e-26
343	Snap25	-1.91193	3.33964e-131	-1.07351	1.98728e-42
344	Slc7a7	-1.90388	2.96726e-40	-1.32921	2.92193e-20
345	Fut4	-1.90292	2.69851e-07	-5.16414	3.77075e-10
346	Tmem163	-1.89434	3.93863e-86	-1.9297	2.09761e-83
347	Pam	-1.8754	5.71892e-149	-1.82453	7.91628e-139
348	Nell1	-1.86472	1.8818e-58	-2.00218	2.98421e-59
349	Pcdh11x	-1.86413	1.95192e-12	-7.34834	2.81253e-11
350	Adh7	-1.86239	0.000817893	-3.44754	1.23347e-05
351	Ly6e	-1.85794	3.50323e-89	-1.31506	4.15808e-45
352	Bhlhe22	-1.8521	0.00242233	-2.31393	0.00121321
353	Pcdhac1	-1.85142	1.4967e-10	-1.04646	0.000413866
354	Gucy2c	-1.84562	8.01789e-105	-2.93532	1.30175e-203
355	Aox1	-1.84287	2.01545e-33	-1.00381	6.89591e-11
356	Epha10	-1.83638	0.000101595	-1.52686	0.00249288
357	Rhox2g	-1.8194	5.14748e-15	-1.77029	7.34195e-13
358	Itga2	-1.81689	1.55162e-06	-2.22153	2.42471e-07
359	Gm3667	-1.81219	0.00241331	-2.61032	0.000347928
360	Ckb	-1.80946	9.99367e-36	-1.21653	1.81816e-16
361	Dock6	-1.80425	0.000320236	-1.66672	0.00184227
362	Gm14264	-1.80163	0.00753601	-2.85312	0.000981869
363	Nrxn2	-1.80096	4.57081e-09	-2.60435	1.44149e-14
364	Rgs4	-1.79744	8.43836e-38	-2.41009	3.75735e-57
365	Prodh	-1.79437	4.37653e-09	-1.0939	0.000504257
366	Efcab2	-1.7887	1.12249e-34	-1.05594	5.1136e-13
367	5330417C22Rik	-1.78502	9.3282e-74	-3.34016	1.29998e-170
368	Chrna4	-1.78179	4.2525e-19	-2.69988	2.66779e-33
369	Slc5a1	-1.78067	5.04271e-24	-2.5084	1.65119e-34
370	Ssxb3	-1.77074	2.05237e-07	-1.46889	4.18157e-05
371	Tmem200a	-1.75541	1.41782e-07	-2.67653	4.48669e-11
372	Gli2	-1.75506	1.53485e-05	-2.52013	2.14702e-07
373	Cyp4x1	-1.74899	0.00145353	-3.52641	8.62203e-06
374	Odc1	-1.74128	3.71932e-124	-1.21851	5.27377e-61
375	Prr7	-1.72649	1.41969e-12	-1.01903	5.51958e-05
376	Ces1d	-1.7218	7.20891e-25	-3.70057	5.88136e-58
377	Gm3248	-1.71509	3.07371e-05	-1.48252	0.000758474
378	Ano3	-1.70075	0.000127262	-1.68018	0.000494135
379	Srrm4	-1.6967	1.98372e-32	-2.28369	1.26265e-46
380	Camk1g	-1.69567	4.02745e-05	-2.26175	2.46692e-06
381	Naaladl1	-1.69269	5.36086e-07	-1.48151	3.5429e-05
382	Pkd2l1	-1.6868	4.20649e-37	-2.91328	4.51584e-75
383	Olfm4	-1.68036	0.00116914	-3.82148	9.33893e-07
384	Krt71	-1.66459	0.00354503	-2.19	0.000747918
385	Kcnk10	-1.64587	1.3095e-05	-1.05172	0.00827417
386	Spata13	-1.6429	0.000591313	-1.33917	0.00895245
387	Dchs2	-1.6389	0.000109663	-3.43681	8.85509e-16
388	Mpzl3	-1.63659	0.00229112	-4.7895	2.47948e-06
389	Pon3	-1.63612	4.4176e-13	-1.10767	2.13763e-06
390	Gm45187	-1.6349	0.000195007	-1.20951	0.00974868
391	Ephx4	-1.62622	2.15659e-18	-1.12885	3.55541e-09
392	Lsamp	-1.612	1.04318e-11	-1.10391	7.26829e-06
393	Sox12	-1.61194	4.65153e-44	-3.83792	4.94556e-120
394	Adgrg6	-1.60358	0.00232967	-1.73639	0.00309148
395	Gm16404	-1.60313	0.00412574	-3.53765	9.56512e-06
396	Fam114a1	-1.6019	1.61404e-77	-1.06306	1.48993e-34
397	Capn9	-1.60113	1.56482e-16	-2.10255	1.17499e-21
398	Gm38399	-1.5952	0.00201534	-1.7248	0.00250651
399	Plcxd1	-1.58854	0.000938497	-3.03647	3.46008e-06
400	Fxyd7	-1.58613	0.0050262	-2.25373	0.000728263
401	Aldh1l1	-1.58516	1.1426e-12	-2.26909	1.16869e-20
402	Gria4	-1.57865	5.81609e-27	-1.8566	1.89797e-32
403	A930011G23Rik	-1.57088	5.6825e-07	-1.42137	2.11794e-05
404	Krt7	-1.57018	1.73443e-25	-1.61413	3.32994e-24
405	Arg1	-1.56811	9.65196e-06	-1.91459	1.69679e-06
406	Igsf9	-1.56245	7.69549e-06	-1.30885	0.000461848
407	Msx1	-1.55829	4.09248e-41	-1.40902	6.11836e-32
408	Nr0b2	-1.55569	1.45413e-07	-2.65456	6.34739e-13
409	Usp53	-1.55455	5.08009e-29	-1.74774	1.62468e-34
410	Drc1	-1.54436	4.45005e-06	-2.59603	6.51798e-10
411	Cat	-1.53399	2.8632e-06	-1.46974	3.05383e-05
412	Cpne4	-1.5256	5.39867e-26	-3.09663	3.61248e-59
413	4930523C07Rik	-1.51602	9.21687e-05	-1.33774	0.00130794
414	Rhox2d	-1.50774	1.09966e-17	-1.51784	3.75594e-16
415	43901	-1.49484	2.76479e-14	-1.99988	1.44078e-20
416	Flrt2	-1.49481	2.89641e-10	-1.64004	3.11732e-11
417	Slc45a1	-1.48467	1.03495e-12	-1.54277	2.87484e-12
418	Cxcr4	-1.48404	2.39271e-05	-1.77468	3.88782e-06
419	Gramd2	-1.47752	4.1774e-05	-2.29796	5.81164e-08
420	Gm44250	-1.46557	5.46462e-14	-1.12025	3.37527e-08
421	Car12	-1.45963	0.00783592	-2.12769	0.000852234
422	Flrt1	-1.45219	3.21045e-06	-1.37924	3.52223e-05
423	4930562C15Rik	-1.44948	0.00329916	-2.77979	7.11607e-06
424	Serpinb1c	-1.44506	0.000259518	-4.43182	4.92728e-10
425	Plat	-1.43402	1.48111e-25	-1.28777	1.35392e-19
426	Speg	-1.4277	4.1997e-28	-1.10754	1.0533e-16
427	Mylk	-1.42645	1.07589e-08	-1.19482	6.42372e-06
428	Rsph1	-1.42367	1.23251e-11	-1.57398	2.24726e-12
429	Reln	-1.39302	3.61293e-36	-1.25161	1.53563e-28
430	Sorcs2	-1.39116	1.50449e-06	-2.16892	4.41744e-12
431	Fez1	-1.38512	2.04662e-19	-2.50572	3.80346e-43
432	Sema6d	-1.38418	9.08162e-22	-1.97793	4.42353e-37
433	Arhgap29	-1.37913	1.88487e-18	-1.54996	1.94498e-20
434	Chrna3	-1.37884	0.00563148	-1.43964	0.00778187
435	Fgf1	-1.36938	3.2516e-31	-2.7815	4.28437e-91
436	Pvr	-1.36517	3.53462e-08	-2.00602	1.56514e-13
437	Anxa11	-1.36505	3.83967e-06	-1.89719	7.67184e-09
438	Egfr	-1.36226	3.86287e-21	-1.29538	2.20888e-18
439	Krt83	-1.35693	1.68395e-05	-1.17764	0.000461848
440	Gm5105	-1.35635	2.14403e-09	-2.87944	3.63966e-24
441	1700086L19Rik	-1.35477	1.2055e-17	-2.06834	1.20075e-33
442	Cadm4	-1.34856	6.51628e-08	-1.53925	1.30323e-08
443	1700019N19Rik	-1.34843	0.000413359	-1.86961	1.42662e-05
444	Dok5	-1.33988	3.46635e-37	-1.4386	1.38826e-39
445	Gm42878	-1.33029	0.000145791	-1.19422	0.00151838
446	Tcea1-ps1	-1.32697	1.01793e-05	-1.12022	0.000447029
447	Dusp14	-1.32183	6.96089e-11	-1.03529	1.21625e-06
448	Rab30	-1.316	6.6915e-07	-1.09993	9.52236e-05
449	Dok6	-1.31318	0.00434772	-4.9152	4.85389e-07
450	Slc2a2	-1.30733	2.75677e-22	-3.96712	1.04572e-169
451	C1qa	-1.29636	2.35192e-24	-1.76329	3.71427e-41
452	Spon1	-1.29353	0.000307552	-1.35432	0.00048418
453	Gap43	-1.29053	7.842e-21	-2.29135	1.1193e-51
454	Ncan	-1.2893	8.21473e-07	-1.73926	1.62938e-09
455	Mlph	-1.2858	1.09329e-10	-1.18029	2.04457e-08
456	Tdo2	-1.27667	0.000662301	-1.20375	0.00273263
457	Ssc5d	-1.27665	0.00187833	-1.68873	0.000218053
458	Ndst4	-1.27219	9.07352e-06	-1.79895	4.86377e-09
459	Rmrp	-1.26965	0.00842152	-1.38909	0.00612619
460	Sdf2l1	-1.26587	1.49053e-24	-1.10163	1.66851e-18
461	Dbpht2	-1.24107	3.08519e-13	-2.14677	9.42133e-32
462	Snai2	-1.23337	4.68748e-08	-1.28966	1.20135e-07
463	Zdbf2	-1.23067	3.5525e-05	-2.89931	2.21351e-23
464	Syt2	-1.20447	4.17809e-26	-2.46386	1.79788e-82
465	Map6d1	-1.1992	0.00948516	-1.65312	0.00171689
466	Col7a1	-1.19018	0.00119645	-1.27196	0.00145293
467	Paqr9	-1.18967	1.52751e-10	-1.98944	1.44366e-21
468	Asic2	-1.1873	2.31466e-08	-2.63728	2.85507e-26
469	Anxa4	-1.18625	4.17638e-33	-1.05026	3.85009e-25
470	Lrrc15	-1.18477	0.000102732	-2.67439	1.15107e-12
471	Cfap69	-1.18399	1.1049e-08	-1.08783	7.21259e-07
472	Pbld2	-1.18348	1.18096e-10	-2.06846	8.38984e-22
473	Lrrc17	-1.1832	1.78418e-25	-1.17997	1.88643e-23
474	Slc29a4	-1.16896	1.49908e-38	-1.37595	3.30398e-50
475	Pou2f2	-1.16542	3.8312e-09	-1.04849	5.10075e-07
476	Erich6	-1.16426	9.53707e-07	-1.26936	5.57627e-07
477	Ttc9b	-1.15434	8.0981e-09	-1.5252	3.87427e-13
478	Mnx1	-1.15109	2.61989e-19	-1.45404	2.35038e-27
479	Nrk	-1.15072	1.22101e-08	-1.53127	2.31909e-13
480	Col18a1	-1.14893	0.00542367	-1.54462	0.000605347
481	Casr	-1.14876	8.03358e-08	-4.46232	1.82931e-31
482	Efcab1	-1.11865	6.18713e-23	-1.22419	2.88239e-26
483	Emp1	-1.11173	2.0792e-13	-2.67253	8.48565e-55
484	Cxcl16	-1.10906	7.84352e-05	-3.03565	8.96503e-16
485	A930003A15Rik	-1.09084	4.80372e-10	-3.10486	4.41485e-44
486	Clu	-1.07793	3.19742e-27	-1.2317	5.19856e-34
487	Galnt13	-1.07618	1.60105e-12	-1.10351	4.37308e-12
488	Gm42715	-1.07204	0.000336924	-1.06182	0.000949143
489	Adam1a	-1.06975	0.000128182	-1.37249	6.40439e-06
490	Scrt1	-1.06164	5.79458e-21	-1.29019	9.35141e-29
491	Tmem28	-1.061	0.001918	-3.47176	4.37628e-12
492	Enpep	-1.05782	3.5233e-29	-6.20605	1.66511e-282
493	Myrf	-1.05748	3.39471e-10	-2.16589	6.82674e-28
494	Hhip	-1.04397	5.73127e-13	-1.5325	3.85211e-22
495	Six3os1	-1.04255	0.000586139	-1.77205	3.96628e-07
496	Ttc28	-1.04087	6.07638e-20	-1.88036	2.79909e-59
497	A230006K03Rik	-1.03847	0.000352822	-2.35589	2.21769e-11
498	Ugt8a	-1.03834	1.25214e-09	-1.25631	3.42999e-12
499	Dnah7a	-1.03441	0.000524065	-1.20797	0.000208971
500	Zfp101	-1.03088	2.22739e-12	-1.2384	2.0634e-16
501	Tmem81	-1.02749	6.32516e-07	-1.50713	1.62971e-11
502	Tmem169	-1.02523	2.92217e-07	-1.12558	1.07774e-07
503	Dscam	-1.0221	6.32516e-07	-2.19692	1.57329e-20
504	Cacng5	-1.01457	0.00116087	-1.59608	3.47791e-06
505	1700040L02Rik	1.00142	8.79763e-05	1.74959	1.22349e-12
506	Lix1	1.01596	5.31751e-09	1.86718	1.24058e-28
507	Rab15	1.02937	3.28784e-08	2.22739	6.10606e-37
508	Rasgrf2	1.03048	1.10138e-20	1.53508	1.07793e-44
509	Fam196b	1.03128	4.74274e-07	2.98877	1.29788e-58
510	Erc2	1.03466	9.09462e-16	1.14371	1.93994e-18
511	Plekhg5	1.06735	4.18693e-14	1.18761	8.55463e-17
512	Ptgr1	1.07323	2.59759e-19	1.39406	1.57916e-31
513	Dsc2	1.07392	1.53716e-10	2.37057	7.08149e-50
514	mt-Tm	1.09008	0.000158732	1.30278	9.03966e-06
515	Myo16	1.09726	1.86597e-09	1.79141	7.67339e-24
516	Txnrd3	1.09824	1.65727e-06	1.36489	3.88845e-09
517	Synpr	1.10419	2.99736e-31	2.4648	1.97426e-158
518	Dcakd	1.10608	2.5965e-25	1.13128	6.58921e-26
519	Tspo	1.11495	3.44077e-11	1.05557	1.04824e-09
520	Gm16845	1.11653	0.000489541	1.24142	0.000179919
521	Ctbp2	1.11694	2.39216e-24	1.21864	8.50197e-28
522	Cntd1	1.11947	2.21159e-08	1.6089	4.95028e-16
523	Ldha	1.13764	2.44661e-13	1.11834	1.15742e-12
524	Klc3	1.139	7.8854e-09	1.70917	1.57107e-18
525	Fam187b	1.14821	0.000703766	1.2277	0.000534302
526	Pkp2	1.16779	0.000446161	1.65766	5.19303e-07
527	Gm11837	1.19099	4.93906e-06	1.22747	6.37999e-06
528	Ildr1	1.19672	9.56974e-06	2.73469	5.92651e-28
529	Satb1	1.20815	6.61936e-27	1.42802	1.61231e-36
530	Trappc6a	1.22002	5.53499e-07	1.01076	7.94381e-05
531	Ikzf2	1.23082	4.28067e-06	1.28105	4.19739e-06
532	Tec	1.23304	3.03646e-14	1.16681	5.06875e-12
533	Gabrb1	1.30362	0.00754512	1.67516	0.000676763
534	C2cd4b	1.31702	1.85698e-20	1.70213	3.05679e-33
535	S100pbp	1.32318	1.17675e-30	1.04271	9.54446e-19
536	Acot2	1.35876	7.92781e-10	1.01226	2.31764e-05
537	Inca1	1.37628	0.00136573	1.25591	0.00664273
538	Fam134b	1.38195	2.85741e-41	1.97681	5.02802e-84
539	Tnfrsf26	1.38996	4.58578e-08	5.48601	7.78961e-135
540	Zkscan16	1.39338	8.72419e-05	1.70308	2.0384e-06
541	Csrp2	1.39379	2.21523e-20	1.6314	5.68861e-27
542	Rapgef5	1.40819	1.69881e-06	3.96462	5.27273e-50
543	Dbndd1	1.42082	1.19493e-05	1.06022	0.00311241
544	Ebf3	1.4261	8.83473e-20	2.12486	3.89596e-43
545	Dlk2	1.42863	0.00119984	1.31648	0.0053835
546	Eva1b	1.44899	3.29131e-28	1.03115	3.34017e-14
547	Phactr2	1.44918	1.73675e-15	2.2038	7.44095e-35
548	Doc2b	1.46948	5.64592e-13	2.04373	3.63966e-24
549	Hs6st3	1.50165	0.00422746	1.78989	0.000809965
550	F13a1	1.51009	8.83005e-18	2.62012	1.63007e-53
551	Gm773	1.51312	1.36053e-19	1.43633	2.26752e-17
552	Npy	1.53466	5.04476e-32	2.24538	1.57233e-67
553	Ppp1r9a	1.541	1.73404e-14	2.15199	3.04681e-27
554	Smim1	1.57192	8.49878e-27	2.32589	1.74708e-58
555	Lrrc36	1.58137	0.0055212	4.72637	7.61677e-22
556	Cables1	1.5905	8.65427e-17	1.57335	1.36375e-15
557	1700048O20Rik	1.59501	0.000980278	2.87387	3.26531e-10
558	Pxylp1	1.60223	1.48023e-19	1.21816	6.96844e-11
559	Acot6	1.62551	7.89007e-07	1.6427	1.52947e-06
560	Amy1	1.62806	5.36618e-05	1.53011	0.00034177
561	Scgn	1.63062	3.14886e-62	1.76539	2.33012e-72
562	Arap2	1.63458	8.85855e-27	1.25555	1.95411e-15
563	Rorc	1.64191	6.60464e-79	1.97882	8.38861e-114
564	Edaradd	1.65458	8.38766e-37	1.34322	4.03305e-23
565	Rdm1	1.65462	9.10769e-17	1.60461	6.34565e-15
566	Foxj1	1.66047	1.0453e-07	1.03618	0.00314731
567	Msn	1.66556	2.67387e-33	2.53275	1.49337e-77
568	Espn	1.68313	0.00854798	2.83584	3.35334e-06
569	Retsat	1.69604	2.99039e-23	1.04225	2.45706e-08
570	mt-Tw	1.72338	7.85136e-22	2.05836	2.45044e-30
571	Rhbdl3	1.76911	1.58898e-28	1.49602	3.37421e-19
572	Zfp607	1.77461	1.45246e-08	1.5847	1.58255e-06
573	Mavs	1.80514	1.49211e-15	1.40736	4.23289e-09
574	Grm7	1.82316	2.50858e-05	1.63721	0.000357819
575	Catsperd	1.8342	9.43531e-46	1.43067	1.127e-26
576	Cdh13	1.86741	9.81552e-33	2.03905	7.32079e-38
577	Cd93	1.89397	3.22903e-05	2.46721	5.4553e-08
578	mt-Nd3	1.94037	7.61573e-09	1.02495	0.00637219
579	Ghsr	1.96935	7.31055e-14	1.69446	1.04476e-09
580	Mb21d1	1.97997	1.2105e-25	1.67226	2.32826e-17
581	Fam19a5	2.03892	2.75346e-28	1.47658	5.75844e-14
582	Cry1	2.04012	1.40102e-119	1.29384	3.72318e-46
583	Zfp820	2.04842	3.88365e-11	2.21637	1.88475e-12
584	Slc16a7	2.09383	1.45945e-11	2.51904	5.37691e-16
585	Gm6083	2.17873	0.000558546	2.86108	5.16414e-06
586	Ubash3b	2.18768	1.66377e-35	1.91516	1.03664e-25
587	Asb11	2.19286	0.000400781	1.7614	0.00975366
588	Pbxip1	2.2132	2.78581e-44	2.39377	9.82589e-51
589	Hadh	2.23688	9.19615e-242	1.6479	5.15561e-130
590	Cngb3	2.24112	0.00175812	3.14537	7.74537e-06
591	Ly75	2.283	3.9767e-15	2.29309	1.34385e-14
592	Tmsb4x	2.30206	3.55159e-57	1.46992	1.58691e-23
593	Satb2	2.34665	2.73187e-12	1.90185	1.11325e-07
594	Tnfrsf25	2.39012	4.27695e-05	1.90926	0.0027721
595	Sstr2	2.42862	1.71833e-11	2.10741	2.98135e-08
596	BC028528	2.4612	0.00138378	5.13859	4.40679e-13
597	9630001P10Rik	2.46253	1.61591e-07	1.65434	0.00160503
598	Hist1h4h	2.47065	0.00137403	3.0538	8.05486e-05
599	Cadps2	2.55979	2.30659e-54	2.92833	1.85237e-70
600	Trip10	2.57492	9.40775e-26	1.89364	4.01045e-13
601	Gm16315	2.58771	5.46836e-06	3.48213	5.23714e-10
602	Gm29100	2.60154	2.01228e-06	2.50412	1.22552e-05
603	Twist2	2.68198	2.30983e-10	2.2982	2.89929e-07
604	Adgrl2	2.68853	2.82493e-28	1.84676	1.99202e-12
605	mt-Ti	2.74463	4.2283e-27	2.23405	3.56033e-17
606	Epb41l4a	2.82655	4.27371e-95	4.07903	5.65286e-203
607	Irx5	2.83664	2.75952e-19	4.75532	2.59033e-55
608	Slc25a13	2.84698	2.85348e-36	3.01376	1.07587e-39
609	Rprml	2.98198	2.71692e-91	3.43807	4.04179e-121
610	Slfn3	3.0189	5.1487e-17	2.5916	5.34809e-12
611	Ctf1	3.03152	5.08414e-06	2.70024	0.000127101
612	mt-Te	3.06141	1.69881e-06	2.45695	0.000349038
613	Spats2l	3.16766	7.29364e-06	2.47083	0.00126412
614	Lama5	3.20723	8.93869e-63	1.53628	8.2579e-13
615	Foxa1	3.29834	1.74204e-28	3.29722	9.63645e-28
616	Lrig3	3.31866	7.86501e-06	2.50727	0.00198959
617	Lpar4	3.31938	4.81219e-13	4.95649	1.72396e-28
618	Gm43800	3.32936	1.06008e-15	1.6866	0.000367517
619	3830403N18Rik	3.33911	5.3738e-78	3.32734	8.48567e-77
620	Gata6	3.36683	6.16978e-32	1.47026	1.01661e-05
621	Sgce	3.38036	5.19813e-07	2.14994	0.00478508
622	C330021F23Rik	3.38947	7.9127e-05	2.88994	0.00165373
623	Pnma5	3.43518	0	3.37055	1.33781e-302
624	Nqo1	3.47668	2.91646e-14	1.43757	0.00943704
625	Folr1	3.51788	5.47011e-142	1.60888	1.98178e-27
626	Pcdhga9	3.54302	8.00514e-12	2.25211	8.59871e-05
627	Itm2a	3.61415	8.22752e-62	2.58305	8.1548e-30
628	Acy3	3.72335	7.58515e-07	2.70223	0.00104028
629	Renbp	3.80598	1.10742e-174	1.98791	2.11733e-46
630	4933415A04Rik	3.85772	1.48924e-06	3.39649	5.70555e-05
631	E230032D23Rik	4.01702	0.00517091	8.3111	1.89627e-10
632	Aldh3b1	4.07953	0.000572641	6.07467	1.44882e-07
633	Ttc6	4.09064	0.000655629	5.09568	2.11794e-05
634	Gm11734	4.12217	0.000491674	6.31178	4.07785e-08
635	Pou3f2	4.15763	1.88148e-23	1.74199	0.000427773
636	2610035D17Rik	4.16587	9.27134e-10	5.37021	1.57124e-15
637	Ccdc13	4.19139	1.64084e-28	5.89776	1.296e-56
638	Ccnjl	4.47204	3.97911e-56	3.92576	5.41195e-42
639	Nfib	5.16469	1.1487e-85	3.53281	4.1605e-38
640	Hhatl	5.30538	0.000206957	5.83547	5.84189e-05

## Sheet: Table S3B
Table S3B: Genes with altered expression in Bmal1-/- and Clock-/- vs WT β-cells (different direction)
B	Gene	Log2 fold change Bmal1-/-	P-adj Bmal1-/-	Log2 fold change Clock-/-	P-adj Clock-/-
1	3632451O06Rik	-7.46754	4.57081e-09	1.55583	1.74739e-06
2	Evx1	-7.06323	3.99703e-08	2.26426	7.39296e-11
3	Lrrtm4	-6.29292	2.24162e-06	1.58692	0.0015055
4	Fam179a	-6.27457	1.55054e-06	2.70713	1.66574e-12
5	Ly6h	-5.74684	1.14235e-13	3.48308	4.47e-79
6	Igfbpl1	-5.45565	7.0459e-26	1.70188	1.41998e-25
7	Dclk3	-5.30914	9.82849e-05	3.40577	1.18993e-11
8	Meox1	-5.26302	3.5824e-06	1.3945	0.000167887
9	Golga7b	-5.23294	1.13811e-35	1.70678	4.78039e-30
10	Gm379	-5.07898	1.3847e-12	1.03026	0.000244078
11	Nsg2	-4.98069	0.000142099	7.11412	4.21578e-129
12	Hsf2bp	-4.94439	0.000273874	5.54846	4.31924e-35
13	G630018N14Rik	-4.88406	2.00931e-05	2.03673	2.02356e-08
14	Syndig1	-4.87762	0.00039332	1.75852	0.00170757
15	Tcf7l2	-4.87405	0.000387571	1.57504	0.00530899
16	Cpa2	-4.84857	1.9188e-05	3.16104	2.18963e-25
17	Klkb1	-4.79693	0.00125722	2.29157	0.00440698
18	Fbll1	-4.7373	0.00158634	2.26904	0.00630782
19	Iqcf5	-4.5179	0.00120606	2.53038	6.05198e-06
20	Grhl3	-4.44023	0.00227275	3.26002	1.66206e-06
21	Etv4	-4.37271	0.000171698	3.13168	1.43465e-16
22	Gm9936	-4.32637	0.00026956	1.75993	0.000299376
23	Slc25a24	-4.26672	3.22496e-10	1.35287	1.52447e-05
24	Hacd4	-4.15357	6.0584e-14	1.51914	6.2183e-09
25	Rasal1	-4.08322	3.13709e-05	1.59805	0.000280198
26	Il13ra1	-4.07317	4.90875e-09	1.11521	0.0021807
27	Fam19a4	-3.98417	0.0046807	3.61949	1.04401e-11
28	Evx1os	-3.92715	0.00965784	3.66697	1.89705e-06
29	Fam129a	-3.92244	1.00718e-11	1.7575	3.77423e-09
30	Smco4	-3.86295	0.00782491	2.72138	3.06468e-05
31	Pdzd3	-3.59786	2.07039e-06	2.365	3.22681e-12
32	Lpar1	-3.35993	1.94184e-08	1.72941	2.59424e-07
33	Clmn	-3.35013	4.18942e-31	1.36065	1.04001e-12
34	Gcg	-3.15208	2.05297e-294	1.40216	2.77092e-69
35	Gm42447	-3.09014	0.00367848	1.97665	0.000716568
36	Oas3	-3.01828	9.06745e-07	1.42972	0.000175041
37	A530032D15Rik	-3.00385	3.32788e-07	1.10689	0.00440516
38	Ninl	-2.99889	1.83625e-05	1.32335	0.00284616
39	Gm28188	-2.94961	0.000391743	1.98689	2.68107e-05
40	Tmem184a	-2.93028	0.00722899	1.9693	0.00171201
41	Spry4	-2.91827	5.83928e-14	1.8956	4.07029e-16
42	Gm26804	-2.8725	0.00976601	1.9889	0.00251411
43	Cd68	-2.82754	3.11462e-19	1.29659	4.18727e-10
44	Adcy3	-2.5858	1.91275e-18	1.31416	1.52612e-10
45	RP24-163K4.3	-2.57786	2.46121e-05	2.10182	3.30297e-07
46	Vav2	-2.56066	2.11542e-13	1.55255	2.29005e-09
47	Epcam	-2.55383	4.10976e-16	1.94043	3.67012e-22
48	Fabp3	-2.52962	4.6271e-08	1.03449	0.00317017
49	Gm30173	-2.48018	0.00166186	2.619	8.23848e-09
50	Ppl	-2.45505	1.1499e-05	1.31557	0.00125268
51	Klhl13	-2.42633	1.24429e-53	2.26507	1.37619e-80
52	Gm4117	-2.42323	0.000243377	1.34798	0.00635894
53	Snora17	-2.3856	1.41449e-05	1.21926	0.00430688
54	Smim22	-2.35425	0.00240134	1.56715	0.00364038
55	Rab11fip4	-2.296	8.19726e-10	1.50618	1.51616e-08
56	Gm4707	-2.28382	0.000129064	1.62197	0.000272713
57	Gm42448	-2.27285	0.00149638	1.90876	0.000184328
58	Opn3	-2.26634	5.55685e-97	1.32985	1.71851e-47
59	Ttn	-2.26196	0.00382613	1.71586	0.00167453
60	Gm26812	-2.25713	0.000154279	2.24018	4.75044e-09
61	Gm42444	-2.24463	0.00149288	1.47697	0.00425544
62	Gm281	-2.24285	0.000378343	2.42809	1.28411e-09
63	Bik	-2.16474	1.39364e-08	1.29665	1.29317e-05
64	Ak5	-2.16045	5.64991e-17	1.31434	6.13137e-11
65	Tbx15	-2.14377	0.00221453	5.44371	4.9927e-58
66	Sgk3	-2.127	7.31145e-61	1.07566	1.72352e-21
67	Sorl1	-2.1265	3.15019e-58	4.68769	0
68	Chac1	-2.10911	1.14701e-96	1.04831	8.18735e-32
69	Nhs	-2.10845	1.76869e-08	1.17655	6.6664e-05
70	Sst	-2.07609	7.20186e-30	2.00547	1.49223e-35
71	Pkib	-2.07002	5.77113e-09	2.41682	4.32898e-26
72	4931431B13Rik	-2.02502	2.3168e-05	2.23771	1.12483e-11
73	Gm42639	-2.00936	0.00131266	1.38555	0.00873915
74	Fam65b	-2.00607	0.000443662	1.50434	0.000377405
75	Opn5	-1.99298	1.35098e-32	2.56664	3.99539e-100
76	Tmem212	-1.97315	2.27211e-33	1.30022	5.06377e-18
77	Glipr2	-1.966	4.08117e-30	2.10357	1.55197e-56
78	Gm21738	-1.94868	1.67903e-06	1.26995	0.000248744
79	Gabra2	-1.76152	5.00474e-05	2.71445	9.8222e-21
80	Gm18358	-1.75498	1.7078e-05	1.29236	5.59754e-05
81	2410021H03Rik	-1.72361	0.00335716	1.72635	6.47729e-05
82	Trp73	-1.71018	3.80403e-06	2.71176	9.57758e-28
83	4930555B11Rik	-1.69381	0.000103994	1.00404	0.00687658
84	Gm44799	-1.65528	0.00560468	1.80279	0.000776351
85	P2ry1	-1.64756	4.71106e-56	1.01762	3.219e-23
86	Hist3h2a	-1.60495	2.20675e-09	1.30768	9.55332e-09
87	7630403G23Rik	-1.6032	1.19411e-08	1.8377	2.98494e-17
88	Penk	-1.57262	0.000254453	1.0466	0.00507553
89	Col6a6	-1.57118	3.44253e-14	1.134	4.27274e-10
90	Dapk2	-1.51079	0.00785062	1.7535	7.67257e-05
91	Casc1	-1.4823	1.94624e-08	1.79256	5.96867e-19
92	4632427E13Rik	-1.468	5.16512e-10	1.35788	1.26267e-11
93	Ifit1bl2	-1.46414	0.00028488	1.95782	8.69255e-11
94	Ica1l	-1.44606	0.000378129	1.17616	0.00107446
95	Ccnd2	-1.4369	1.43786e-32	2.38628	1.3149e-91
96	RP24-163K4.1	-1.43214	7.51128e-06	3.00664	3.20825e-37
97	Hist1h2bc	-1.34409	1.19708e-12	2.01051	7.34737e-31
98	Gprc6a	-1.32627	1.76767e-06	2.47708	4.54208e-32
99	Galnt14	-1.30116	0.000250603	3.38208	3.0882e-44
100	Slc2a3	-1.26499	4.91423e-05	1.43698	6.6744e-08
101	Gm44850	-1.24707	3.22004e-13	1.67699	1.14573e-31
102	Sh3bgrl2	-1.24522	9.93594e-06	1.4939	1.74552e-10
103	Cox6a2	-1.22763	2.21738e-11	1.7238	1.43767e-25
104	Zcchc12	-1.22628	1.95167e-28	1.35873	1.90156e-42
105	Cd276	-1.2181	4.5497e-06	1.45516	1.52938e-10
106	C530008M17Rik	-1.21657	8.36916e-10	1.22855	4.67322e-11
107	Fam124a	-1.21106	3.50541e-21	2.10309	3.00195e-76
108	Gm7901	-1.18665	1.35292e-08	1.01763	3.32149e-08
109	Mroh7	-1.18147	3.78881e-07	1.13453	7.80256e-08
110	Shisa2	-1.09862	1.16583e-15	3.0811	2.56993e-173
111	Slc16a11	-1.08391	0.00118243	1.38971	8.20044e-07
112	Cdc42ep3	-1.06239	3.72961e-05	1.01285	1.08618e-05
113	Phgdh	-1.04254	9.15274e-18	1.05337	2.3755e-18
114	Slc7a3	-1.01717	2.06336e-26	1.29814	3.31165e-49
115	Grhl1	-1.00254	6.83462e-07	1.0865	2.59813e-09
116	Tcf24	1.00175	8.70329e-10	-1.26628	3.12672e-11
117	Dnm1	1.00577	2.53396e-12	-1.40347	1.78751e-14
118	Insrr	1.02135	1.3986e-09	-2.31493	3.25305e-26
119	Slc40a1	1.02279	3.60602e-42	-1.3138	6.85012e-62
120	Whrn	1.03759	1.70246e-15	-1.17798	1.51429e-17
121	Riiad1	1.04511	8.28324e-07	-1.34385	8.96793e-07
122	Dhx58	1.04558	0.000339432	-1.00546	0.00829482
123	Gm11992	1.07868	5.4612e-06	-2.27285	3.59918e-14
124	Mpped2	1.08854	2.51795e-09	-1.0218	9.09621e-06
125	4930426D05Rik	1.09209	0.0020111	-2.11545	9.00892e-05
126	Prex1	1.09839	3.98384e-25	-1.43503	6.94551e-36
127	Klhl4	1.0991	4.5263e-31	-1.99039	1.12632e-78
128	Dact2	1.10331	4.18644e-28	-1.26283	3.17591e-32
129	Kcnj6	1.12789	1.69634e-08	-1.7693	5.09737e-12
130	Heg1	1.13234	5.43985e-23	-1.03484	4.59621e-17
131	Pcp4	1.14095	6.31965e-08	-1.07971	8.86938e-06
132	Reep6	1.15025	7.91947e-19	-1.06614	1.83715e-13
133	Notch1	1.15074	1.493e-17	-1.72536	1.73452e-22
134	Fam189a1	1.15176	1.23892e-05	-1.54487	5.35802e-06
135	Adcy1	1.18325	1.28084e-14	-1.0859	4.98236e-12
136	Ndrg1	1.18967	8.06366e-71	-2.19229	1.28368e-170
137	Esrrg	1.19053	1.837e-21	-1.38793	2.01274e-21
138	Akr1c14	1.26037	2.82534e-23	-1.05572	3.44095e-12
139	Dlk1	1.28106	1.44099e-49	-1.26491	1.44453e-38
140	Abca1	1.28578	1.85224e-16	-1.82708	1.02603e-28
141	Mcam	1.3425	5.06069e-16	-1.13318	1.26563e-07
142	Igfbp7	1.37899	1.04927e-33	-2.69236	3.31159e-84
143	Gsdmd	1.39271	6.35263e-17	-2.12034	4.92923e-19
144	Astn2	1.39302	0.00313708	-2.46076	0.00228277
145	Kit	1.42195	1.02693e-51	-1.17833	8.90937e-27
146	Klhl14	1.45935	5.714e-11	-2.50408	1.2451e-12
147	Spp2	1.47746	1.79712e-07	-6.02133	1.01853e-07
148	Irgm2	1.48454	3.63892e-10	-1.07944	0.00102127
149	Tnr	1.48779	1.01566e-14	-1.85476	4.44045e-18
150	Glis3	1.50568	2.04387e-26	-1.26463	1.63592e-14
151	Tmem27	1.54057	1.50772e-32	-1.00601	7.7722e-14
152	Serpina7	1.5695	0.000961937	-3.18093	0.00235059
153	C8b	1.63489	1.15926e-06	-1.8991	0.000492837
154	Sult1c2	1.69598	2.24046e-10	-2.12131	5.33172e-08
155	Jup	1.71074	3.92945e-85	-1.04435	1.14126e-28
156	Gstt1	1.73534	5.19808e-25	-1.88654	1.81532e-14
157	Klhl5	1.80169	1.57683e-07	-1.93565	0.000465848
158	Galnt18	1.84948	7.76379e-67	-1.23	1.10749e-19
159	Slc6a19	1.88383	3.32873e-43	-1.42671	2.19864e-14
160	Adamtsl4	1.89594	8.07473e-07	-2.56028	0.000105924
161	Six1	2.00762	8.02226e-09	-2.43428	0.000134807
162	Sphk1	2.05238	6.04062e-17	-2.67015	9.88069e-10
163	Ntm	2.05993	3.76974e-42	-1.85244	2.40778e-15
164	Sparcl1	2.14227	4.43394e-36	-1.29582	4.75044e-09
165	B3gat1	2.17735	1.8271e-35	-1.74967	6.85512e-17
166	Cd34	2.40101	2.40959e-25	-1.35858	0.000134807
167	Apof	2.41	1.46439e-13	-1.85857	0.0009425
168	Cdkl1	2.56697	1.21323e-67	-2.8268	1.55725e-35
169	Zfp125	2.57051	2.97764e-05	-4.46445	0.00236692
170	Gm13889	2.78656	9.87949e-106	-2.69057	6.55894e-32
171	Ddit4l	2.86547	9.89207e-57	-1.28228	4.37954e-06
172	Nbl1	3.11661	8.25978e-36	-1.14604	0.00184666
173	Nrp2	3.81701	5.04259e-150	-1.56036	4.54065e-11
174	Serpina1b	3.92505	3.86074e-105	-3.31898	2.18482e-11
175	Snx31	4.42806	4.98478e-78	-2.65843	1.3655e-05

## Sheet: Table S3C
Table S3C: Circadian genes with altered expression in Bmal1-/- and Clock-/- vs WT β-cells
C	Gene	Log2 fold change Bmal1-/-	P-adj Bmal1-/-	Log2 fold change Clock-/-	P-adj Clock-/-
1	Rorb	-5.37848	0.000169677	1.3165	0.0896024
2	Nr1d2	-2.67314	2.1888e-92	-3.45433	1.64628e-137
3	Per3	-2.29371	2.14265e-55	-1.86556	1.70168e-36
4	Npas2	-2.13328	0.256124	7.3214	5.63059e-11
5	Nr1d1	-0.875435	7.91541e-05	-2.07629	1.08635e-16
6	Per2	-0.872143	1.1937e-11	0.499133	0.000163241
7	Tef	-0.208565	0.017043	-0.29054	0.00114645
8	Dbp	0.563914	8.928e-07	0.240235	0.0716097
9	Rora	0.666497	1.6913e-07	-0.115885	0.484861
10	Cry2	1.05613	1.2638e-15	0.770521	2.48464e-08
11	Nfil3	1.21682	1.26236e-33	0.0416152	0.789529
12	Rorc	1.64191	6.60464e-79	1.97882	8.38861e-114
13	Hlf	1.98592	7.42314e-67	0.751427	2.02831e-09
14	Cry1	2.04012	1.40102e-119	1.29384	3.72318e-46

## Sheet: Table S3D
Table S3D: Secretion genes with altered expression in Bmal1-/- and Clock-/- vs WT β-cells
D	Gene	Log2 fold change Bmal1-/-	P-adj Bmal1-/-	Log2 fold change Clock-/-	P-adj Clock-/-
1	Kcnk1	-11.3206	2.06817e-20	-1.89204	2.05358e-33
2	Kcnj12	-8.22335	1.95998e-10	-7.75958	3.68744e-09
3	Myrip	-8.15765	3.32889e-10	-4.83749	3.13724e-08
4	Kcnq2	-7.04697	4.01177e-15	-1.71431	5.91503e-09
5	Glra1	-6.921	6.1282e-07	-3.61586	0.000415392
6	Drd2	-6.83256	1.93251e-06	-3.5778	0.00124923
7	Sstr1	-6.15677	5.90415e-06	-2.8024	0.000342267
8	Scn1b	-5.80283	4.89755e-15	-4.18447	4.02517e-14
9	Pcsk5	-4.69359	7.06729e-08	-2.3358	0.000135241
10	Htr5a	-4.37783	6.1869e-12	-3.59038	2.67119e-09
11	Sstr5	-3.93431	3.27143e-12	-4.21918	6.7175e-10
12	Kcnma1	-3.62188	1.09828e-67	-2.19964	5.4739e-33
13	Dgkb	-2.80332	5.71278e-51	-2.12397	1.73649e-30
14	Adcy5	-2.46666	0.000881694	-3.89494	0.000357819
15	Adra2b	-2.40423	2.06703e-05	-1.6514	0.00425569
16	Cacna2d4	-2.38514	0.00169206	-3.03187	0.000701604
17	Syt16	-2.353	0.00114466	-2.36815	0.00275199
18	Kcnh3	-2.34761	0.000603015	-3.78605	3.80078e-05
19	Sstr3	-2.24519	4.67675e-75	-1.14095	2.54827e-20
20	Tshr	-2.14848	0.00227812	-2.50951	0.0018132
21	Snap25	-1.91193	3.33964e-131	-1.07351	1.98728e-42
22	Nrxn2	-1.80096	4.57081e-09	-2.60435	1.44149e-14
23	Rgs4	-1.79744	8.43836e-38	-2.41009	3.75735e-57
24	Chrna4	-1.78179	4.2525e-19	-2.69988	2.66779e-33
25	Gria4	-1.57865	5.81609e-27	-1.8566	1.89797e-32
26	Reln	-1.39302	3.61293e-36	-1.25161	1.53563e-28
27	Chrna3	-1.37884	0.00563148	-1.43964	0.00778187
28	Syt2	-1.20447	4.17809e-26	-2.46386	1.79788e-82
29	Cacng5	-1.01457	0.00116087	-1.59608	3.47791e-06
30	Rab15	1.02937	3.28784e-08	2.22739	6.10606e-37
31	Erc2	1.03466	9.09462e-16	1.14371	1.93994e-18
32	Doc2b	1.46948	5.64592e-13	2.04373	3.63966e-24
33	Rorc	1.64191	6.60464e-79	1.97882	8.38861e-114
34	Grm7	1.82316	2.50858e-05	1.63721	0.000357819
35	Ghsr	1.96935	7.31055e-14	1.69446	1.04476e-09
36	Cadps2	2.55979	2.30659e-54	2.92833	1.85237e-70
37	Adgrl2	2.68853	2.82493e-28	1.84676	1.99202e-12
