# Supplementary material for: A role for alternative splicing in circadian control of exocytosis and glucose homeostasis
Source: Genes Dev. 2020 Aug 1;34(15-16):1089–105. doi: 10.1101/gad.338178.120 (PMC7397853; doi:10.1101/gad.338178.120)
Supplement: Supplemental Material [file supp_gad.338178.120_Supplemental_Table_S5.xlsx]

## Sheet: Table S5A
Table S5A: Genes with altered splicing in HFD vs Control Islets (Skipped Exons)
A	Gene	Chromosome	Upstream exon	Skipped exon	Downstream exon	Strand	Ψ HFD vs Control
1	Cc2d2b	chr19	40784945-40785123	40788300-40788448	40791185-40791389	+	0.442
2	Stx3	chr19	11789556-11789631	11790047-11790093	11803493-11803577	-	0.358
3	Lgals12	chr19	7603968-7604182	7604303-7604392	7606661-7606823	-	-0.12
4	Gm960	chr19	4649672-4649819	4659426-4659498	4672057-4672167	-	0.477
5	Tbp	chr17	15499887-15500024	15501153-15501202	15501311-15501357	+	-0.553
6	1700010I14Rik	chr17	9001127-9001186	9001769-9001945	9005191-9005245	+	-0.13
7	Ntan1	chr16	13819250-13819436	13826882-13826985	13827387-13827496	+	-0.157
8	Ntan1	chr16	13819343-13819436	13826882-13827125	13827387-13827493	+	-0.115
9	Pphln1	chr15	93441500-93441712	93459671-93459791	93488973-93489308	+	-0.333
10	Lrrk2	chr15	91683092-91683181	91685731-91685866	91688827-91688962	+	0.104
11	Adcy8	chr15	64737389-64737562	64744840-64744930	64746896-64747098	-	-0.384
12	Fyb	chr15	6643693-6643763	6644761-6644899	6646636-6646662	+	-0.341
13	Phf11b	chr14	59323167-59323239	59324865-59324997	59326009-59326059	-	0.118
14	Gm42477	chr16	5008369-5008467	5012385-5012587	5013249-5013418	+	-0.571
15	Mettl17	chr14	51888741-51888836	51889146-51889217	51889527-51889635	+	-0.136
16	Mettl17	chr14	51888741-51888836	51889146-51889397	51889527-51889635	+	-0.218
17	Ccser2	chr14	36879095-36879762	36885750-36885790	36890341-36890426	-	0.111
18	Slc25a5-ps	chr14	11162189-11162236	11171025-11171083	11179773-11181110	+	-0.39
19	Flnb	chr14	7919109-7919357	7922674-7922746	7923454-7923557	+	0.123
20	Fam169a	chr13	97091817-97091952	97094061-97094147	97106953-97107133	+	0.231
21	Tmem41a	chr16	21937932-21938094	21946000-21946154	21947367-21947552	-	-0.21
22	Mirg	chr12	109731716-109731912	109733280-109733608	109734562-109734732	+	-0.434
23	Mirg	chr12	109731241-109731912	109733492-109733608	109734562-109734732	+	-0.584
24	1300002E11Rik	chr16	21801280-21801356	21802954-21803097	21808677-21808820	+	0.146
25	Ptgr2	chr12	84295216-84295335	84302236-84302407	84310918-84310958	+	-0.521
26	Ptgr2	chr12	84295216-84295335	84305925-84306135	84310918-84310958	+	-0.55
27	C2	chr17	34893610-34893700	34894894-34894935	34895406-34895557	-	-0.169
28	2210039B01Rik	chr12	73549068-73549141	73550195-73550241	73551155-73551986	+	-0.272
29	Ccdc57	chr11	120878877-120879048	120881814-120881915	120885232-120885385	-	-0.168
30	Tmem94	chr11	115776070-115776210	115776332-115776421	115777247-115777377	+	0.466
31	Cd300lf	chr11	115120263-115120418	115124247-115124356	115126110-115126452	-	0.667
32	Cd300lf	chr11	115120263-115120418	115124247-115124377	115126110-115126452	-	0.667
33	Rffl	chr11	82818415-82818603	82834080-82834279	82870654-82870744	-	-0.265
34	Wsb1	chr11	79241983-79242156	79243399-79243575	79244462-79244563	-	0.103
35	Epn2	chr11	61546505-61546911	61548007-61548042	61565821-61565894	-	-0.372
36	A930017M01Rik	chr15	44845512-44845665	44872184-44872279	44881340-44884740	+	0.243
37	Spdya	chr17	71552060-71552141	71556239-71556489	71558620-71558679	+	-0.232
38	4833439L19Rik	chr13	54556193-54556651	54561692-54561871	54564514-54564621	-	0.231
39	Myl6	chr10	128492938-128493045	128493333-128493353	128493538-128493566	-	-0.339
40	A730017C20Rik	chr18	59062510-59062562	59066909-59066989	59072192-59072417	+	0.611
41	Zfp644	chr5	106636806-106638635	106695642-106695699	106695797-106696166	-	-0.315
42	Ccdc62	chr5	123951198-123951287	123954056-123954779	123966835-123966928	+	0.503
43	Zfp455	chr13	67194505-67194594	67198532-67198659	67199148-67199244	+	0.104
44	Gabra4	chr5	71569748-71572223	71633545-71633698	71657170-71657289	-	0.448
45	Guf1	chr5	69561653-69561857	69563082-69563222	69564523-69564647	+	-0.102
46	Sh3d21	chr4	126161967-126162023	126162175-126162266	126162452-126162571	-	-0.18
47	Wdsub1	chr2	59874238-59874328	59878129-59878550	59882477-59882586	-	-0.156
48	Urgcp	chr11	5713416-5718263	5723110-5723161	5741096-5741146	-	-0.575
49	Urgcp	chr11	5713416-5718263	5723110-5723161	5761880-5762371	-	-0.355
50	Gtf3c2	chr5	31172781-31173061	31173382-31173511	31173767-31174089	-	0.133
51	Miip	chr4	147867330-147867602	147868068-147868183	147868368-147868483	-	0.797
52	1700110K17Rik	chr9	40323425-40323520	40342037-40342495	40343380-40343564	+	0.264
53	Dgkg	chr16	22571670-22571763	22572599-22572716	22575311-22575400	-	-0.109
54	Sema4d	chr13	51691288-51691498	51700836-51701040	51704952-51704971	-	0.436
55	Trit1	chr4	123048768-123048880	123049151-123049264	123049476-123049554	+	-0.108
56	Qtrt1	chr9	21412392-21412531	21417271-21417397	21418283-21418422	+	0.165
57	Dclre1c	chr2	3433746-3433806	3436437-3436493	3437029-3437090	+	-0.139
58	Arfip1	chr3	84496092-84497891	84519481-84519703	84547933-84548035	-	-0.645
59	Arfip1	chr3	84496092-84497891	84527685-84527798	84547933-84548035	-	-0.361
60	Plekha5	chr6	140552714-140552798	140563567-140563648	140568845-140568881	+	-0.186
61	Wnk1	chr6	119929832-119929867	119932668-119932761	119934255-119934328	-	0.556
62	Wnk1	chr6	119929832-119929867	119932689-119932761	119934255-119934329	-	0.512
63	Ifi213	chr1	173566283-173567269	173568166-173568262	173568808-173569100	-	0.952
64	Syt6	chr3	103626981-103627132	103630901-103630969	103632446-103632768	+	-0.242
65	Pde4dip	chr3	97706871-97707057	97709481-97709634	97710220-97710444	-	-0.258
66	Arhgap9	chr10	127323706-127323830	127324344-127324459	127325118-127325199	+	-0.338
67	Il15ra	chr2	11718263-11718342	11720012-11720105	11724095-11724128	+	-0.157
68	Ntpcr	chr8	125729962-125730062	125733105-125733231	125736067-125736230	+	0.199
69	C530044C16Rik	chr6	50776323-50776403	50798766-50798988	50814143-50814894	+	0.302
70	Pear1	chr3	87760223-87760385	87762211-87762281	87768877-87768943	-	-0.375
71	9230114K14Rik	chr5	52190678-52190937	52192917-52193596	52194800-52194890	+	0.151
72	Lekr1	chr3	65683891-65684106	65739681-65739867	65781370-65781448	+	-0.419
73	Lekr1	chr3	65684052-65684106	65772984-65773066	65781370-65781448	+	-0.304
74	Ppfibp1	chr6	146998166-146998281	146999661-146999694	147000940-147001002	+	0.103
75	Rbm34	chr8	126953365-126953449	126961911-126961971	126965381-126965622	-	-0.142
76	Fam173b	chr15	31602117-31602149	31605910-31606188	31616870-31617535	+	-0.192
77	Kif17	chr4	138281356-138281466	138287928-138288485	138289237-138289324	+	-0.632
78	Als2cl	chr9	110879869-110880229	110880341-110880457	110882713-110882722	+	0.405
79	Zfp451	chr1	33779895-33780049	33783040-33783191	33805338-33805419	-	0.667
80	Alg13	chrX	144353572-144353628	144355583-144355652	144356795-144356961	+	-0.261
81	Srsf11	chr3	158022840-158022950	158023242-158023359	158024122-158024231	-	0.113
82	Sec31b	chr19	44526997-44527072	44528665-44528896	44534240-44534383	-	-0.453
83	Stard9	chr2	120683672-120683744	120684591-120684718	120684855-120685035	+	0.192
84	Eya2	chr2	165731552-165731636	165754440-165754530	165761903-165761962	+	-0.402
85	1700001L05Rik	chr15	83357559-83358950	83363819-83363928	83365028-83365510	-	-0.294
86	St18	chr1	6730050-6730240	6737579-6737657	6752295-6752368	+	-0.11
87	Firre	chrX	50563124-50564967	50577870-50578024	50581402-50581556	-	-0.295
88	Sycp2	chr2	178368473-178368510	178369267-178369395	178374354-178374773	-	0.297
89	Lrrfip1	chr1	91068562-91068649	91079030-91079081	91084945-91085005	+	0.161
90	Lrrfip1	chr1	91107297-91107390	91108579-91108672	91110354-91110447	+	0.489
91	Gm16845	chr9	22071001-22071164	22076019-22076083	22076249-22076351	+	-0.219
92	Rims1	chr1	22596364-22596584	22630411-22630480	22805560-22805724	-	0.57
93	Rims1	chr1	22596364-22596584	22726929-22727010	22805560-22805724	-	0.374
94	Ppp1r14d	chr2	119218763-119218847	119227756-119227821	119229541-119229865	-	-0.339
95	2410004B18Rik	chr3	145938041-145938328	145938542-145938669	145938897-145939096	+	0.111
96	Prom1	chr5	44037423-44037641	44055877-44056083	44094394-44094713	-	0.231
97	Gm5860	chr4	82065430-82066040	82077433-82077499	82102456-82102808	+	0.141
98	Gzf1	chr2	148684611-148684968	148688003-148688145	148690075-148690215	+	0.473
99	Prss16	chr13	22003145-22003325	22005090-22005232	22005981-22006272	-	-0.427
100	Gm19705	chr1	136675138-136675283	136681468-136681562	136688743-136688753	+	0.178
101	Dab2	chr15	6424196-6424250	6424634-6424697	6429295-6429949	+	0.266
102	Sult4a1	chr15	84077144-84077582	84078768-84078897	84080186-84080325	-	-0.199
103	Tle1	chr4	72138587-72138688	72138961-72139063	72139688-72139833	-	-0.25
104	4933406C10Rik	chr12	32924956-32925535	32942282-32942398	32953197-32953371	-	0.292
105	Ica1l	chr1	59982489-59982869	59983486-59983579	59990884-59990927	-	-0.479
106	Zbtb20	chr16	43024937-43024987	43146896-43146943	43232758-43232820	+	0.184
107	Zbtb20	chr16	43024937-43024987	43193464-43193538	43232758-43232820	+	0.128
108	Pcdh9	chr14	93326678-93326880	93560475-93560577	93885696-93885748	-	-0.438
109	Clhc1	chr11	29561371-29561456	29563849-29563956	29569200-29569375	+	0.21
110	Herc4	chr10	63287518-63287578	63289051-63289241	63299119-63299239	+	0.348
111	Gm14392	chr2	175105889-175105950	175106143-175106270	175110012-175110015	-	-0.625
112	Pdlim5	chr3	142304296-142304469	142304704-142304722	142306283-142306298	-	-0.223
113	Emsy	chr7	98637260-98637520	98639730-98639883	98641492-98641668	-	-0.12
114	Sag	chr1	87840791-87840847	87844111-87844121	87844914-87845158	+	-0.413
115	Snap23	chr2	120584268-120584365	120585555-120585604	120594800-120594956	+	-0.58
116	Snap23	chr2	120584268-120584365	120590821-120590914	120594800-120594956	+	-0.207
117	Snap23	chr2	120585555-120585604	120590821-120590914	120594800-120594956	+	0.312
118	Rin2	chr2	145712454-145712578	145737382-145737454	145786321-145787327	+	-0.366
119	Poln	chr5	34149716-34149861	34168394-34168443	34169389-34169448	-	0.511
120	Sys1	chr2	164456975-164457029	164457968-164458097	164460762-164461120	+	-0.597
121	Mcrs1	chr15	99248701-99248860	99249875-99250014	99251861-99251945	-	-0.352
122	Kcnq2	chr2	181100549-181100618	181103641-181103671	181104886-181104981	-	0.241
123	Pam	chr1	98057972-98058838	98074121-98074176	98095484-98095646	-	0.873
124	Acad10	chr5	121637243-121637394	121639123-121639305	121642611-121642680	-	-0.162
125	Deup1	chr9	15575251-15575344	15582531-15582611	15587985-15588089	-	-0.346
126	Mill2	chr7	18855939-18856203	18856311-18856681	18858140-18858419	+	-0.211
127	Mill2	chr7	18855939-18856203	18856405-18856681	18858140-18858419	+	-0.104
128	Actl6b	chr5	137553554-137553783	137554512-137554678	137563106-137563204	+	0.148
129	Fam241a	chr3	127869679-127871000	127887954-127887985	127896033-127896288	-	-0.158
130	Kcp	chr6	29484614-29484716	29484810-29484922	29485002-29485175	-	-0.378
131	Lncpint	chr6	31181021-31181149	31197779-31197851	31216135-31216366	-	-0.107
132	Ccdc171	chr4	83604021-83604182	83620824-83620963	83635639-83635742	+	-0.167
133	Flt3l	chr7	45131374-45131566	45131666-45131740	45132068-45132137	-	-0.294
134	Flt3l	chr7	45132227-45132412	45133422-45133501	45133881-45133909	-	0.173
135	Prdm5	chr6	65831248-65831371	65862914-65862994	65869180-65869265	+	-0.146
136	Pkp4	chr2	59347923-59348041	59350493-59350622	59354202-59354824	+	-0.102
137	Tcf7l1	chr6	72634099-72634232	72648800-72648842	72649119-72649203	-	-0.58
138	Pbx4	chr8	69866110-69866603	69870028-69870182	69870577-69870638	+	-0.194
139	Chl1	chr6	103510961-103511149	103560045-103560115	103641893-103642061	+	-0.114
140	Epb41l3	chr17	69270610-69270664	69283884-69284007	69284538-69284890	+	0.157
141	Catsperg1	chr7	29202263-29202435	29206804-29206949	29210479-29210509	-	-0.523
142	Psma8	chr18	14730978-14731101	14757281-14757401	14757621-14757684	+	0.465
143	Zfp715	chr7	43296196-43296448	43298006-43298139	43301169-43301265	-	-0.532
144	2310016D23Rik	chr1	60797943-60798027	60801239-60801300	60803621-60803790	+	-0.48
145	Cyp4a32	chr4	115600974-115601163	115602259-115602404	115602927-115602972	+	0.323
146	Abca14	chr7	120278074-120278327	120278460-120278665	120283018-120283241	+	0.531
147	4933440M02Rik	chr7	125284024-125284813	125332451-125333115	125334445-125334526	-	0.505
148	Ltbp2	chr12	84790241-84790373	84790994-84791117	84791596-84791722	-	-0.15
149	Tacc2	chr7	130601836-130601937	130621720-130626841	130663015-130663141	+	0.166
150	Tacc2	chr7	130601836-130601937	130621720-130626841	130674601-130674739	+	0.133
151	Zranb1	chr7	132931141-132931545	132966506-132966694	132981280-132981401	+	0.24
152	Adam32	chr8	24913958-24914125	24914318-24914390	24916287-24916316	-	-0.699
153	Tenm3	chr8	48417007-48417245	48646257-48646536	48674409-48674684	-	0.365
154	Vrk1	chr12	106042836-106042892	106051759-106051847	106057842-106057975	+	-0.56
155	Vrk1	chr12	106042836-106042892	106055801-106055910	106057842-106057975	+	-0.457
156	Zfp595	chr13	67313719-67313898	67314645-67314909	67316297-67317977	-	0.186
157	Ndrg4	chr8	95711092-95711144	95712324-95712363	95713177-95713918	+	0.175
158	Acp5	chr9	22129862-22130129	22130522-22130608	22131736-22131831	-	0.349
159	Htr3a	chr9	48899212-48899990	48900560-48900782	48900873-48901084	-	-0.161
160	Commd4	chr9	57156515-57156555	57156749-57156758	57157066-57157139	-	-0.303
161	Myo5a	chr9	75185894-75186122	75187521-75187530	75189899-75190000	+	-0.123
162	Nphp1	chr2	127747999-127748112	127757678-127757761	127761161-127761236	-	0.336
163	Wdr62	chr7	30243832-30243960	30244472-30244538	30245286-30245505	-	0.298
164	Rbm6	chr9	107796476-107796537	107833433-107833507	107860348-107860459	-	-0.501
165	Dlec1	chr9	119124755-119124918	119126153-119126346	119126987-119127046	+	0.192
166	Rlf	chr4	121170617-121170820	121188214-121188296	121214834-121215084	-	0.754
167	Higd1a	chr9	121852490-121852609	121856449-121856585	121856720-121856872	-	0.304
168	Akap7	chr10	25289598-25289730	25298134-25298228	25299039-25299107	-	0.488
169	Ccdc138	chr10	58540797-58540914	58544916-58545109	58561900-58562077	+	0.147

## Sheet: Table S5B
Table S5B: Genes with altered splicing in HFD vs Control Islets (Mutually Exclusive Exons)
B	Gene	Chromosome	Upstream exon	Alternative exon 1	Alternative exon 2	Downstream exon	Strand	Ψ HFD vs Control
1	Tnrc6b	chr15	80711312-80711488	80747405-80747473	80759539-80759630	80784738-80784806	+	0.104
2	Ncald	chr15	37563390-37563464	37584455-37584505	37661031-37661086	37792133-37792433	-	0.153
3	Hacl1	chr14	31632895-31632968	31634198-31634279	31635743-31635784	31640493-31640598	-	0.127
4	Actg1	chr11	120346636-120346818	120346910-120347349	120347862-120347875	120347968-120348097	-	0.107
5	B230206L02Rik	chr11	94138486-94138663	94149835-94149965	94151337-94151412	94155455-94155497	+	0.586
6	Spdya	chr17	71552060-71552141	71569016-71569188	71578101-71578393	71588582-71589533	+	0.15
7	Spdya	chr17	71552071-71552141	71569016-71569188	71578101-71578393	71588585-71589533	+	0.533
8	1500009L16Rik	chr10	83722864-83723034	83737908-83737933	83757444-83757480	83758133-83758213	+	0.134
9	Zfp644	chr5	106638283-106638635	106679679-106679743	106681903-106682013	106696531-106696564	-	-0.482
10	Ubap1	chr4	41348995-41349231	41371724-41371849	41378946-41379870	41388095-41388197	+	0.473
11	0610010F05Rik	chr11	23611961-23612048	23617137-23617196	23620228-23620467	23624935-23625122	-	0.412
12	Ppp1r1a	chr15	103532325-103532481	103533037-103533101	103534349-103534410	103537794-103538003	-	0.106
13	Sdhc	chr1	171135992-171136156	171143557-171143659	171145755-171145812	171150558-171150603	-	0.18
14	Cerkl	chr2	79343216-79343291	79368679-79368811	79392942-79393325	79428701-79428954	-	0.464
15	Lypla1	chr1	4807787-4807982	4808454-4808486	4828583-4828649	4830267-4830315	+	0.11
16	4930402H24Rik	chr2	130814178-130814303	130820468-130820588	130822420-130822500	130839963-130840134	-	0.12
17	Gspt2	chrX	94636075-94636575	94638245-94638380	94639092-94639234	94640925-94641588	+	0.343
18	Zbtb20	chr16	43024937-43024987	43232758-43232820	43302568-43302615	43569680-43569781	+	-0.26
19	Kif1a	chr1	93025620-93025735	93026831-93026855	93034545-93034572	93036845-93036951	-	-0.119
20	Clhc1	chr11	29561371-29561456	29563849-29563956	29569200-29569375	29571649-29571852	+	0.202
21	Acad10	chr5	121632488-121632662	121634676-121634822	121637243-121637394	121642611-121642680	-	0.12
22	Acad10	chr5	121632488-121632662	121637243-121637394	121639123-121639305	121642611-121642680	-	-0.145
23	Ndufa4	chr6	11900375-11900591	11906019-11906108	11907323-11907384	11907472-11907497	-	-0.59
24	Elavl2	chr4	91250762-91253570	91254140-91254179	91260760-91260986	91263991-91264145	-	-0.203
25	Pak3	chrX	143709647-143709748	143712277-143712340	143713893-143713938	143715135-143715289	+	-0.112
26	Tacc2	chr7	130601836-130601937	130621720-130626841	130663015-130663141	130716702-130716839	+	0.176
27	Pde9a	chr17	31415279-31415357	31420244-31420288	31443165-31443220	31443837-31443908	+	-0.491
28	Emc8	chr8	120659004-120659074	120659958-120660187	120660493-120660670	120660783-120660860	-	-0.267
29	Cep164	chr9	45809703-45809908	45817977-45818089	45823645-45823764	45828501-45828691	-	0.114
30	Gm10030	chr9	111004752-111004889	111005851-111005938	111006342-111006430	111006776-111006939	+	-0.451

## Sheet: Table S5C
Table S5C: Genes with altered splicing in HFD vs Control Islets (Alternative 3' Splice Sites)
C	Gene	Chromosome	Long exon	Short exon	Flanking exon	Strand	Ψ HFD vs Control
1	Rbfox3	chr11	118496350-118496531	118496350-118496390	118496937-118497070	-	-0.625
2	Eif4enif1	chr11	3234461-3234645	3234584-3234645	3233987-3234059	+	0.12
3	Dgkq	chr5	108656045-108656131	108656045-108656085	108656423-108656523	-	-0.12
4	Sned1	chr1	93281607-93281765	93281651-93281765	93281236-93281350	+	0.349
5	Apbb2	chr5	66399621-66400284	66399621-66400281	66451467-66452283	-	-0.147
6	Sgip1	chr4	102863661-102863733	102863664-102863733	102860769-102860794	+	-0.31
7	Rad54b	chr4	11601550-11601758	11601632-11601758	11599675-11599901	+	0.545
8	Prdm16	chr4	154476638-154476689	154476638-154476686	154528581-154528931	-	0.295
9	Celf3	chr3	94488185-94488670	94488526-94488670	94487702-94487852	+	0.322
10	Ntpcr	chr8	125745235-125745445	125745239-125745445	125736067-125736230	+	-0.392
11	H3f3a	chr1	180812689-180812786	180812689-180812746	180813470-180813603	-	-0.667
12	Kif17	chr4	138289237-138289324	138289240-138289324	138281356-138281466	+	0.206
13	Gm28042	chr2	120031501-120031651	120031574-120031651	120031306-120031402	+	0.139
14	Ppargc1a	chr5	51490016-51490121	51490016-51490090	51490199-51490245	-	-0.145
15	Agbl2	chr2	90783985-90784125	90784061-90784125	90783575-90783673	+	-0.305
16	Tmc6	chr11	117770690-117770802	117770690-117770786	117772672-117772852	-	0.112
17	Ncapd3	chr9	27048154-27050369	27050296-27050369	27045904-27045992	+	0.186
18	Cd40	chr2	165069628-165069848	165069816-165069848	165066502-165066564	+	-0.269
19	Mphosph9	chr5	124320844-124320998	124320844-124320954	124324873-124325137	-	0.169
20	Dlg1	chr16	31854652-31854688	31854667-31854688	31853842-31853884	+	-0.302
21	Gm13166	chr4	146278352-146278434	146278355-146278434	146272882-146272975	+	-0.137
22	Celf2	chr2	6604023-6607961	6604023-6604182	6615687-6615822	-	-0.554
23	Cit	chr5	116005781-116006091	116005784-116006091	115997673-115997853	+	0.408
24	Smarca4	chr9	21699799-21699908	21699802-21699908	21678928-21679147	+	-0.638
25	Foxm1	chr6	128372530-128372603	128372533-128372603	128371967-128372012	+	-0.139
26	Bfsp1	chr2	143841673-143841799	143841673-143841781	143845900-143845990	-	-0.256
27	BC051142	chr17	34417462-34417533	34417485-34417533	34416466-34416604	+	-0.108
28	Ush1c	chr7	46196711-46196820	46196711-46196797	46197195-46197251	-	-0.641
29	Khdc4	chr3	88709829-88709942	88709857-88709942	88708779-88708941	+	-0.117
30	Hsf4	chr8	105272705-105272933	105272809-105272933	105272459-105272584	+	-0.253
31	Necap2	chr4	141071580-141071717	141071580-141071695	141072528-141072637	-	0.147
32	Poc1a	chr9	106329872-106330016	106329900-106330016	106307940-106308033	+	0.142

## Sheet: Table S5D
Table S5D: Genes with altered splicing in HFD vs Control Islets (Alternative 5' Splice Sites)
D	Gene	Chromosome	Long exon	Short exon	Flanking exon	Strand	Ψ HFD vs Control
1	Sorbs1	chr19	40376644-40377016	40376983-40377016	40373475-40373617	-	-0.576
2	Rps6kb2	chr19	4158802-4158919	4158828-4158919	4158065-4158128	-	-0.256
3	Rps6kb2	chr19	4158824-4158919	4158828-4158919	4158065-4158128	-	-0.325
4	Crisp2	chr17	40791858-40791908	40791876-40791908	40790586-40790664	-	0.207
5	Tedc2	chr17	24220516-24220615	24220521-24220615	24220251-24220310	-	-0.105
6	Hdac10	chr15	89126629-89126706	89126640-89126706	89126377-89126437	-	0.122
7	Fam149b	chr14	20352703-20352839	20352703-20352837	20374329-20374454	+	0.557
8	Kif2a	chr13	106987952-106988075	106988009-106988075	106987268-106987369	-	0.203
9	Cep72	chr13	74050059-74050364	74050299-74050364	74048895-74049034	-	0.364
10	Itgb4	chr11	115997949-115998154	115997949-115998145	115999797-115999955	+	-0.24
11	Rabepk	chr2	34797370-34797433	34797374-34797433	34790502-34790655	-	-0.2
12	Tmem51os1	chr4	142085680-142085813	142085680-142085731	142086379-142086558	+	-0.268
13	Tars2	chr3	95748486-95750417	95750338-95750417	95748041-95748140	-	-0.117
14	Asah1	chr8	41374505-41374773	41374509-41374773	41354826-41354917	-	0.168
15	Il15ra	chr2	11718263-11718458	11718263-11718342	11724095-11724128	+	-0.302
16	Brca2	chr5	150531683-150532402	150531683-150531733	150534592-150534642	+	-0.489
17	Wnt11	chr7	98847173-98847451	98847173-98847287	98850226-98850519	+	-0.632
18	4930503L19Rik	chr18	70467330-70467485	70467334-70467485	70453193-70453388	-	0.382
19	A830018L16Rik	chr1	11747964-11748100	11747964-11748091	11798480-11798566	+	-0.235
20	Lair1	chr7	4055796-4055953	4055917-4055953	4028706-4029036	-	-0.219
21	Parp6	chr9	59641023-59641810	59641023-59641096	59648829-59648909	+	-0.121
22	Gnas	chr2	174328107-174330434	174328107-174328131	174334211-174334284	+	-0.114
23	Trerf1	chr17	47319351-47319678	47319351-47319618	47323277-47323662	+	-0.482
24	Sept11	chr5	93138437-93138596	93138437-93138537	93139448-93139563	+	0.456
25	Dennd4b	chr3	90270054-90270128	90270054-90270121	90270212-90270271	+	0.104
26	Slc25a38	chr9	120119882-120120005	120119882-120119955	120120256-120120436	+	0.411
27	Dhx30	chr9	110115035-110115582	110115490-110115582	110109025-110109121	-	0.393
