# Supplementary material for: A role for alternative splicing in circadian control of exocytosis and glucose homeostasis
Source: Genes Dev. 2020 Aug 1;34(15-16):1089–105. doi: 10.1101/gad.338178.120 (PMC7397853; doi:10.1101/gad.338178.120)
Supplement: Supplemental Material [file supp_gad.338178.120_Supplemental_Table_S4.xlsx]

## Sheet: Table S4A
Table S4A: Genes with altered splicing in Bmal1-/- and Clock-/- vs WT β-cells (Skipped Exons)
A	Gene	Chromosome	Upstream exon	Skipped exon	Downstream exon	Strand	Ψ Bmal1-/- vs WT	Ψ Clock-/- vs WT
1	Nudt13	chr14	20294689-20294792	20297494-20297631	20303952-20304092	+	-0.903	-0.667
2	Ap1s2	chrX	163917705-163917843	163920905-163921000	163932132-163933356	+	-0.809	-0.317
3	Ptprd	chr4	76050326-76050439	76054588-76054600	76059668-76059829	-	-0.72	-0.788
4	Nfat5	chr8	107324638-107324764	107338294-107338356	107338808-107339367	+	-0.657	-0.51
5	Ap1s2	chrX	163917705-163917843	163931129-163931371	163932132-163933666	+	-0.642	-0.164
6	Erc2	chr14	28302875-28303010	28383823-28384043	28475602-28478537	+	-0.622	-0.266
7	Crem	chr18	3273421-3273578	3287903-3288092	3295039-3295182	-	-0.604	-0.481
8	Crem	chr18	3273421-3273578	3276693-3276729	3295039-3295182	-	-0.554	-0.261
9	Sbf2	chr7	110339889-110340074	110341289-110341364	110348854-110348995	-	-0.553	-0.367
10	Dync1i2	chr2	71228599-71228690	71233648-71233708	71235914-71236030	+	-0.531	-0.32
11	Gm20522	chr17	35122737-35123238	35125232-35125315	35126157-35126440	-	-0.484	-0.71
12	Nbeal1	chr1	60224624-60224731	60228621-60228708	60230601-60230685	+	-0.471	-0.506
13	Snx14	chr9	88398238-88398371	88400722-88400749	88401919-88401970	-	-0.465	-0.422
14	Kif16b	chr2	142714678-142714732	142715061-142715094	142739522-142739611	-	-0.447	-0.637
15	Idh1	chr1	65175295-65175368	65179762-65179815	65186208-65186459	-	-0.416	-0.667
16	Pisd-ps2	chr17	3079354-3079591	3080868-3081034	3083967-3084040	-	-0.403	0.341
17	L1cam	chrX	73866054-73866160	73867021-73867036	73869728-73869916	-	-0.387	0.312
18	Ank2	chr3	126940071-126940146	126941609-126947807	126950734-126950756	-	-0.377	-0.35
19	Asph	chr4	9635900-9635969	9637658-9637703	9639197-9639347	-	-0.367	-0.241
20	Celsr3	chr9	108838463-108838565	108838759-108838774	108839999-108840094	+	-0.366	-0.351
21	Zdhhc16	chr19	41942129-41942224	41942313-41942441	41943581-41944095	+	-0.362	-0.377
22	Cask	chrX	13586843-13586965	13596685-13596703	13600356-13600456	-	-0.359	-0.371
23	Tpd52	chr3	8934991-8935040	8936438-8936480	8944610-8944712	-	-0.351	-0.165
24	Reln	chr5	21884453-21885569	21891561-21891567	21895988-21896087	-	-0.347	-0.491
25	Arfgap1	chr2	180977319-180977352	180978411-180978441	180979170-180979227	+	-0.329	-0.171
26	Cpeb4	chr11	31908824-31908875	31918800-31918824	31920408-31920582	+	-0.327	-0.587
27	Kifc3	chr8	95110693-95110759	95129195-95129334	95134716-95134859	-	-0.327	-0.43
28	Cep164	chr9	45779689-45779836	45781951-45782248	45785777-45785921	-	-0.324	-0.309
29	Phactr2	chr10	13253341-13253879	13261765-13261924	13266972-13267053	-	-0.322	-0.256
30	Sbf2	chr7	110339889-110340074	110347886-110347982	110348854-110348995	-	-0.291	-0.301
31	Cttn	chr7	144449559-144449615	144450977-144451088	144452026-144452137	-	-0.291	-0.242
32	Phldb1	chr9	44697925-44698220	44698826-44698871	44699346-44699449	-	-0.281	-0.163
33	Madd	chr2	91154644-91154765	91155012-91155075	91155545-91155648	-	-0.279	-0.277
34	Dctn1	chr6	83195940-83196107	83197318-83197333	83197490-83197624	+	-0.272	-0.203
35	Slain2	chr5	72958148-72958286	72965803-72965881	72974530-72974846	+	-0.265	-0.266
36	Il17rc	chr6	113474160-113474272	113474552-113474597	113476398-113476538	+	-0.247	-0.336
37	Arhgap21	chr2	20879960-20881851	20883199-20883229	20887105-20887160	-	-0.244	-0.281
38	Dock11	chrX	36069847-36069986	36075916-36075934	36076098-36076227	+	-0.244	-0.133
39	Vps29	chr5	122354384-122354476	122356793-122356805	122360012-122360204	+	-0.238	-0.163
40	Tbp	chr17	15499927-15500024	15501153-15501357	15502964-15503128	+	-0.237	-0.174
41	Phf21a	chr2	92214048-92214089	92215448-92215575	92221471-92221589	+	-0.233	-0.354
42	AI662270	chr11	83223575-83223651	83224209-83224310	83224451-83224631	+	-0.216	-0.25
43	Cnnm2	chr19	46868537-46868631	46871655-46871721	46877207-46877392	+	-0.213	-0.158
44	Myo5a	chr9	75185894-75186122	75187521-75187530	75189899-75190000	+	-0.21	-0.203
45	Ints10	chr8	68824189-68824267	68825051-68825129	68827276-68829408	+	-0.209	-0.234
46	Snx21	chr2	164786697-164786855	164791557-164791568	164791712-164792487	+	-0.208	-0.16
47	Mprip	chr11	59771616-59771702	59772151-59772217	59775515-59780854	+	-0.208	-0.262
48	Chchd3	chr6	32892291-32892375	32893391-32893406	32968200-32968318	-	-0.2	-0.108
49	C030046E11Rik	chr19	29533164-29533272	29535173-29535238	29541255-29541335	+	-0.198	-0.198
50	Dnal1	chr12	84124474-84124584	84126530-84126570	84126961-84127017	+	-0.198	-0.198
51	Atp2b2	chr6	113745669-113748848	113755216-113755388	113756831-113757014	-	-0.19	-0.21
52	Macf1	chr4	123351821-123351951	123354478-123354580	123355055-123355267	-	-0.188	-0.147
53	Tenm3	chr8	48278957-48279190	48287132-48287153	48287790-48288040	-	-0.184	-0.166
54	Asxl2	chr12	3451661-3451770	3455546-3455640	3457061-3457209	+	-0.181	-0.169
55	Ipo11	chr13	106857228-106857308	106857498-106857525	106860860-106860937	-	-0.18	-0.154
56	Robo2	chr16	73897015-73897207	73898911-73899184	73904382-73904556	-	-0.179	-0.177
57	Slain1	chr14	103656932-103657072	103684233-103684383	103685668-103685818	+	-0.176	-0.207
58	Sbf2	chr7	110341326-110341364	110347886-110347982	110348854-110348995	-	-0.172	-0.172
59	Son	chr16	91671348-91671465	91674694-91674774	91675400-91675548	+	-0.165	-0.151
60	Pitpnm2	chr5	124123938-124124087	124124797-124124959	124125298-124125463	-	-0.155	-0.2
61	Phf21a	chr2	92214048-92214089	92215463-92215575	92221471-92221615	+	-0.155	-0.258
62	Lphn1	chr8	83922998-83923108	83924205-83924355	83929463-83930052	+	-0.152	-0.149
63	Disp1	chr1	183173495-183173623	183202951-183203039	183221322-183221529	-	-0.146	-0.643
64	Sec31a	chr5	100368293-100368352	100369595-100369634	100373379-100373715	-	-0.144	-0.203
65	Zfp157	chr5	138447514-138447607	138453792-138453930	138454979-138455089	+	-0.144	-0.188
66	Acer3	chr7	98226398-98226500	98230449-98230515	98243948-98244007	-	-0.144	-0.128
67	Kctd20	chr17	28952465-28952569	28957878-28958057	28961413-28961687	+	-0.141	-0.127
68	Fkbp14	chr6	54578561-54579686	54582834-54582969	54585802-54585852	-	-0.133	-0.111
69	Slc38a10	chr11	120106433-120106610	120108466-120108490	120109431-120109536	-	-0.133	-0.137
70	Epb4.1	chr4	131935738-131935867	131937014-131937464	131957642-131957819	-	-0.132	-0.11
71	Ezh2	chr6	47540676-47540855	47541844-47541970	47542365-47542406	-	-0.129	0.136
72	Pet112	chr3	85575863-85576014	85589912-85590107	85601859-85601973	+	-0.127	-0.123
73	Mcts1	chrX	38600654-38600778	38601351-38601397	38601928-38602081	+	-0.123	-0.107
74	Eef1d	chr15	75901131-75901255	75902678-75903818	75909244-75909340	-	-0.121	-0.115
75	Creb1	chr1	64558502-64558649	64561752-64561865	64566216-64566317	+	-0.12	-0.12
76	Gphn	chr12	78492037-78492310	78493952-78494057	78504616-78504751	+	-0.116	-0.271
77	Eprs	chr1	185387058-185387118	185387356-185387377	185394362-185394473	+	-0.114	-0.11
78	Mapt	chr11	104302360-104302410	104305312-104305409	104306625-104306734	+	-0.113	-0.127
79	Eif4a2	chr16	23111816-23111896	23112350-23112457	23113166-23113184	+	-0.11	-0.15
80	Sorbs2	chr8	45775588-45775703	45782801-45782960	45789975-45790025	+	-0.106	-0.128
81	Wdr45	chrX	7722249-7722378	7723564-7723753	7723848-7723920	+	-0.104	-0.121
82	Zfp945	chr17	22861505-22861561	22861731-22861852	22865246-22865336	-	0.12	0.286
83	Zscan26	chr13	21447785-21447894	21448166-21448484	21449273-21449333	-	0.161	0.182
84	Pycr1	chr11	120642891-120642962	120643158-120643287	120643679-120643748	-	0.167	0.123
85	Aplp2	chr9	31164542-31164673	31167560-31167728	31168707-31168916	-	0.174	0.437
86	Sptan1	chr2	29999913-30000062	30001099-30001159	30002230-30002429	+	0.176	0.211
87	Zfp398	chr6	47835663-47835920	47840251-47840647	47858928-47859055	+	0.209	0.254
88	Crebbp	chr16	4128443-4128686	4137365-4137479	4138744-4138985	-	0.221	0.221
89	Rcbtb1	chr14	59205624-59205722	59206763-59206930	59209924-59209971	+	0.241	0.39
90	Zfp12	chr5	143239953-143240080	143240319-143240415	143244061-143244630	+	0.242	0.26
91	Tyk2	chr9	21121391-21121758	21123976-21124140	21124863-21124981	-	0.246	0.264
92	Dbr1	chr9	99576575-99576700	99578440-99578521	99579356-99579442	+	0.252	0.188
93	Akap9	chr5	3951689-3951734	3954396-3954450	3954791-3954962	+	0.347	0.354

## Sheet: Table S4B
Table S4B: Genes with altered splicing in Bmal1-/- and Clock-/- vs WT β-cells (Mutually Exclusive Exons)
B	Gene	Chromosome	Upstream exon	Alternative exon 1	Alternative exon 2	Downstream exon	Strand	Ψ Bmal1-/- vs WT	Ψ Clock-/- vs WT
1	Pigq	chr17	25930969-25931038	25931461-25931673	25930520-25930635	25934757-25934801	-	0.121	0.114
2	Slc7a2	chr8	40908055-40908195	40908397-40908534	40905504-40905727	40910994-40911097	+	0.121	0.153
3	Snap25	chr2	136769742-136769860	136770056-136770174	136763572-136763621	136773894-136774020	+	0.155	0.249
4	Ints10	chr8	68824189-68824267	68825051-68825129	68822156-68822250	68827276-68829408	+	0.25	0.139

## Sheet: Table S4C
Table S4C: Genes with altered splicing in Bmal1-/- and Clock-/- vs WT β-cells (Alternative 3' Splice Sites)
C	Gene	Chromosome	Long exon	Short exon	Flanking exon	Strand	Ψ Bmal1-/- vs WT	Ψ Clock-/- vs WT
1	Snrpn	chr7	59993661-59993705	59993661-59993681	59995405-59995554	-	0.341	0.341
2	Grina	chr15	76247528-76247737	76247639-76247737	76246806-76246900	+	-0.299	0.44
3	Zfyve21	chr12	111825575-111825632	111825578-111825632	111825016-111825108	+	0.326	0.227
4	Pfkfb1	chrX	150589795-150590084	150589939-150590084	150588944-150589044	+	0.387	0.594
