# Supplementary material for: A role for alternative splicing in circadian control of exocytosis and glucose homeostasis
Source: Genes Dev. 2020 Aug 1;34(15-16):1089–105. doi: 10.1101/gad.338178.120 (PMC7397853; doi:10.1101/gad.338178.120)
Supplement: Supplemental Material [file supp_gad.338178.120_Supplemental_Table_S6.xlsx]

## Sheet: Table S6A
Table S6A: qPCR primer sequences
A	Primer name	Primer sequence
1	Pan Snap25 F	CAGCTGGCTGATGAGTCCCTGGAAA
	Snap25 exon 5a R	TTGGTTGATATGGTTCATGCCTTCTTCGACACGATC
	Snap25 exon 5b R	CACACAAAGCCCGCAGAATTTTCCTAGGTCCGTC
2	Snap25 exon 2 F	TTAACGAAGCACCACTGACTTG
	Snap25 exon 2 R	CGTCTTCGGCCATGGTACTG
3	Madd exon 26 F	GAGGGACTGCTAGGAAGGGA
	Madd exon 26 R	GTCTCCATAGCGGCATCCTC
4	Madd exon 3 F	CCGCAACAGTACCCTGACAT
	Madd exon 3 R	AGCCGTTCACTACAGCAGTC
5	Cask exon 11 F	CTAGCAGCAGAAAGAGCCGT
	Cask exon 11 R	TGCAGTCTGTAAGTGCGTGA
6	Cask exon 1 F	TTTCAGAACCCTCCACGCTG
	Cask exon 1 R	GATCACCTCGCATAGCTCGT
7	Dock11 exon 43 F	GAGGATCCGCACCGTTCTTAT
	Dock11 exon 43 R	ATTTTGGCCATGCTGTCAAGC
8	Dock11 exon 48 F	TCAAATTGAGTACCATGAAGGGCT
	Dock11 exon 48 R	GTATCGGCTTTAGTCTTCACAGC
9	Dctn1 exon 8 F	AACTAAGCAGCAGTGAGCCC
	Dctn1 exon 8 R	AGAGGGAGATGGAAGTGGGG
10	Dctn1 exon 27 F	GTCCAAGCGCACAATCGAG
	Dctn1 exon 27 R	TGTGGTTCCTCACCAGCGAT
11	Thrap3 exon 2 F	CAAGTCTGGGTCTCGCTCTT
	Thrap3 exon 2 R	GAACGAGAGACAGATCGGCTT
12	Per2 F	TGTGCGATGATGATTCGTGA
	Per2 R	GGTGAAGGTACGTTTGGTTTGC
13	Bmal1 F	CCACCTCAGAGCCATTGATACA
	Bmal1 R	GAGCAGGTTTAGTTCCACTTTGTCT
14	Bmal1 exon 7-9 F	AGGCCCACAGTCAGATTGAA
	Bmal1 exon 7-9 R	TGGTACCAAAGAAGCCAATTCAT
15	Rev-erba F	ATGCCCATGACAAGTTAGGC
	Rev-erba R	GGGCTACCTGATGCATGATT
16	Clock exon 6 F	TAAGGAGCTGGGGTCTATGCT
	Clock exon 6 R	ACTTGTCCATCTTTCTCGCGT
17	Clock exon 7 F	GCACAGTCAGATGCTAGTGAGAT
	Clock exon 7 R	AATGTGGGTTTCCAGTCCTGTC
18	b-actin F	TGCTCTGGCTCCTAGCACCATGAAGATCAA
	b-actin R	AAACGCAGCTCAGTAACAGTCCGCCTAGAA

## Sheet: Table S6B
Table S6B: ASO sequences and concentrations
B	Gene	ASO sequence	Final conc.
1	Cask	CTAGGAGGAAGGCAGCATATGGACA	2.5 mM
2	Madd	TTGTCCCTTCCTGCCAATTTGTGAG	5 mM
3	Snap25a	CTGGTTAGGACAAAGGGATGATAGT	1 mM
4	Snap25b	CCAGTTGTTCTGATTAAACACAAGT	1 mM
5	Control	CCTCTTACCTCAGTTACAATTTATA	all above
